# Supplementary material for: DUSP4 protects BRAF- and NRAS-mutant melanoma from oncogene overdose through modulation of MITF
Source: Life Sci Alliance. 2022 May 17;5(9):e202101235. doi: 10.26508/lsa.202101235 (PMC9113946; doi:10.26508/lsa.202101235)
Supplement: Supplementary file 1 [file LSA-2021-01235_TableS1.xlsx]

## Sheet: ChemOffice1
GeneSymbol	LogFC_siDUSP4_vs_siNT	minus_Log10Padj_siDUSP4_vs_siNT	minus_Log10Pval_siDUSP4_vs_siNT	LogFC_siDUSP4+Tram_vs_siDUSP4	minus_Log10Padj_siDUSP4+Tram_vs_siDUSP4	minus_Log10Pval_siDUSP4+Tram_vs_siDUSP4	MITF_Target
A1BG	-0.01	0.01	0.02	0.15	0.54	0.7	0
A1BG-AS1	0.27	0.77	0.95	-0.14	0.28	0.38	0
A2M	0.94	31.52	33.77	-0.86	29.63	31.97	0
A4GALT	0.96	7.05	7.73	-0.8	5.34	6.01	0
AAAS	-0.25	4.22	4.72	0.17	2.12	2.51	0
AACS	-0.28	2.77	3.16	0.47	6.31	7.05	0
AADACP1	2.08	0.36	0.47	-2.08	0.32	0.43	0
AADAT	-1.03	7.8	8.53	0.32	1.06	1.33	0
AAED1	-0.08	0.32	0.42	-0.01	0.03	0.05	0
AAGAB	0.04	0.36	0.47	-0.05	0.48	0.63	0
AAK1	0.29	7.8	8.53	-0.26	6.51	7.26	0
AAMDC	-0.25	0.71	0.89	0.62	3.09	3.58	0
AAMP	0.26	10.03	10.89	-0.19	6.73	7.49	0
AAR2	0.08	1.11	1.33	-0.05	0.51	0.68	0
AARD	-0.23	0.2	0.27	0.47	0.52	0.68	0
AARS2	-0.39	9.79	10.63	0.29	6.44	7.18	0
AARS	-0.36	11.98	12.94	0.32	10.29	11.28	0
AARSD1	0.32	0.24	0.32	-0.51	0.4	0.53	0
AASDH	-0.04	0.12	0.17	-0.1	0.4	0.54	0
AASDHPPT	0.18	2.43	2.8	-0.22	3.11	3.6	0
AASS	-0.71	16.3	17.48	0.75	16.98	18.34	0
AATF	0.13	2.85	3.26	-0.14	2.99	3.47	0
AATK	1.52	4.07	4.56	-1.26	3	3.48	0
ABALON	-0.16	0.14	0.19	0.12	0.09	0.13	0
ABAT	-0.42	2.61	2.99	1.13	11.69	12.78	0
ABCA10	-1.85	2.28	2.63	0.53	0.25	0.34	0
ABCA1	1.99	4.65	5.18	-3.27	6.93	7.7	0
ABCA11P	-0.06	0.09	0.12	-0.13	0.21	0.29	0
ABCA12	-0.62	2.42	2.79	-0.17	0.28	0.38	0
ABCA13	-1.37	1.35	1.61	0.87	0.56	0.73	0
ABCA17P	0.21	0.09	0.13	0.37	0.18	0.25	0
ABCA2	0.18	2.9	3.31	-0.1	1.12	1.39	0
ABCA3	0.31	0.23	0.3	1.37	2.75	3.2	0
ABCA5	-0.91	15.63	16.77	0.87	14.4	15.63	0
ABCA7	-0.65	7.32	8.02	0.67	7.41	8.22	0
ABCA9	-3.24	0.66	0.82	3.43	0.69	0.89	0
ABCB10	-0.33	4.95	5.51	0.32	4.62	5.23	0
ABCB1	1.29	2.1	2.43	-0.77	0.94	1.18	0
ABCB5	-0.48	12.6	13.59	0.27	5.54	6.22	0
ABCB6	-0.29	7.92	8.65	0.11	1.75	2.11	0
ABCB7	0.04	0.18	0.24	0.06	0.3	0.41	0
ABCB8	-0.03	0.25	0.33	0.12	1.45	1.77	0
ABCB9	0.94	19.23	20.57	-1.21	22.84	24.58	0
ABCC10	0.11	1.22	1.46	-0.26	4.35	4.94	0
ABCC1	0.15	2.58	2.96	-0.42	10.65	11.67	0
ABCC2	-0.15	2.09	2.43	-0.29	5.56	6.24	1
ABCC4	-0.12	1.66	1.95	0.03	0.25	0.34	0
ABCC5	0.19	5.49	6.08	0.05	0.64	0.82	0
ABCC9	-0.5	2.52	2.9	0.32	1.11	1.38	0
ABCD1	0.36	4.15	4.65	-0.24	2.55	2.99	0
ABCD3	0	0.02	0.03	-0.01	0.06	0.09	0
ABCD4	-0.31	3.59	4.05	0.27	2.83	3.29	0
ABCE1	0.13	2.1	2.43	-0.19	3.66	4.2	0
ABCF1	0.08	1.28	1.53	-0.09	1.6	1.93	0
ABCF2	0.3	7.68	8.4	-0.27	6.41	7.15	0
ABCF3	0.31	9.01	9.8	-0.24	6.1	6.82	0
ABCG2	-0.41	0.73	0.9	0.36	0.56	0.73	0
ABCG4	1.82	1.29	1.54	-2.28	1.49	1.81	0
ABCG5	0.04	0.02	0.04	0.2	0.18	0.25	0
ABHD10	-0.4	9.33	10.14	0.21	3.44	3.96	0
ABHD11	-0.28	2.08	2.42	0.18	0.95	1.2	0
ABHD11-AS1	0.31	0.15	0.21	0.25	0.12	0.18	0
ABHD12	-0.13	2.96	3.37	0.12	2.53	2.96	0
ABHD13	0.49	5.77	6.38	-0.13	0.69	0.9	0
ABHD14A	-0.18	0.9	1.11	0.23	1.21	1.49	0
ABHD14B	-0.13	1.67	1.97	0.18	2.61	3.05	0
ABHD15	0.15	1.08	1.3	0.2	1.62	1.96	0
ABHD16A	0.3	5.39	5.97	-0.22	3.14	3.63	0
ABHD16B	0.05	0.06	0.09	0.04	0.05	0.08	0
ABHD17A	0.27	3.79	4.26	-0.04	0.22	0.3	0
ABHD17B	0.03	0.12	0.16	-0.07	0.34	0.47	0
ABHD17C	0.8	22.68	24.22	-0.74	20.9	22.52	0
ABHD18	0.06	0.16	0.22	-0.05	0.11	0.16	0
ABHD2	0.69	26.07	27.82	-0.73	26.78	28.82	0
ABHD3	-0.56	10.03	10.88	0.38	5.57	6.25	0
ABHD4	0.07	0.55	0.69	0.09	0.75	0.97	0
ABHD5	-0.54	8.84	9.62	0.44	6.29	7.02	0
ABHD6	-0.05	0.33	0.43	-0.17	1.72	2.07	0
ABHD8	-0.18	0.64	0.8	0.08	0.19	0.27	0
ABI1	0.13	2.06	2.4	-0.14	2.19	2.59	0
ABI2	0	0	0.01	-0.06	0.83	1.05	0
ABI3BP	-0.14	0.14	0.19	-0.76	1.14	1.42	0
ABL1	0.08	0.97	1.18	-0.08	0.96	1.21	0
ABL2	0.34	11.82	12.78	-0.37	12.72	13.86	0
ABLIM1	-0.46	1.4	1.66	0.66	2.44	2.87	0
ABLIM2	2.08	0.37	0.49	2.04	0.57	0.74	0
ABLIM3	0.59	19.1	20.43	-0.58	18.64	20.13	0
ABR	-0.02	0.17	0.23	-0.01	0.04	0.07	0
ABRACL	-0.07	0.58	0.73	0.07	0.51	0.67	0
ABRAXAS1	-0.49	3.53	3.99	0.14	0.45	0.59	0
ABRAXAS2	0.07	0.49	0.63	-0.1	0.74	0.95	0
ABT1	0.59	13.1	14.12	-0.22	3.48	3.99	0
ABTB1	0.33	4.58	5.11	-0.16	1.45	1.77	0
ABTB2	1.23	29.68	31.73	-1.25	29.38	31.69	0
ACAA1	0.12	1.71	2.01	-0.03	0.22	0.31	0
ACAA2	-0.57	13.44	14.48	0.5	11.27	12.33	0
ACACA	-0.16	2.94	3.35	0.2	4.23	4.81	0
ACACB	-1.22	23.11	24.68	0.93	17.37	18.76	0
ACAD10	-0.44	6.71	7.37	0.6	10	10.98	0
ACAD11	-0.77	1.01	1.23	0.26	0.18	0.26	0
ACAD8	0.22	2.17	2.51	-0.18	1.53	1.85	0
ACAD9	-0.21	4.18	4.68	0.21	4.03	4.59	0
ACADM	-0.16	3.03	3.45	0.03	0.22	0.31	0
ACADS	-0.19	1.26	1.51	0.34	3.06	3.54	0
ACADSB	-0.33	5.45	6.04	0.38	6.6	7.36	0
ACADVL	0.43	14.99	16.1	-0.39	13.38	14.56	0
ACAN	-0.81	12.75	13.75	0.57	7.83	8.67	0
ACAP1	-0.24	0.1	0.14	1.07	0.83	1.05	0
ACAP2	-0.11	2.22	2.57	0.09	1.54	1.87	0
ACAP3	-0.47	8	8.73	0.58	9.94	10.91	0
ACAT1	-0.07	0.68	0.84	0.15	2.48	2.91	0
ACAT2	-1.08	20.57	21.99	1.32	24.03	25.84	0
ACBD3	0.12	1.51	1.79	-0.19	3.13	3.62	0
ACBD4	-0.18	0.44	0.57	0.41	1.58	1.91	0
ACBD5	-0.41	8.17	8.92	0.2	2.68	3.13	0
ACBD6	-0.03	0.16	0.22	0.07	0.41	0.55	0
ACBD7	-0.42	3.36	3.8	0.89	10.32	11.32	0
ACCS	-0.48	4.64	5.17	0.5	4.81	5.43	0
ACD	-0.19	2.15	2.49	0.16	1.51	1.83	0
ACER2	-0.17	0.12	0.17	0.51	0.52	0.68	0
ACER3	-0.03	0.13	0.18	0.2	2.49	2.92	0
ACHE	1.02	0.69	0.86	-0.15	0.06	0.09	0
ACIN1	0.17	4.5	5.02	-0.17	4.4	4.99	0
ACLY	-0.05	0.79	0.98	-0.08	1.92	2.29	0
ACO1	-0.03	0.18	0.25	0.25	5.43	6.11	0
ACO2	-0.16	4.69	5.22	0.11	2.51	2.94	0
ACOT11	-0.21	0.5	0.64	0.37	1.16	1.44	0
ACOT13	-0.24	1.75	2.06	0.35	3.22	3.72	0
ACOT1	-0.22	0.33	0.43	0.01	0	0.01	0
ACOT2	-0.29	2.2	2.55	0.13	0.57	0.74	0
ACOT7	0.27	10.97	11.88	-0.29	11.56	12.64	0
ACOT8	-0.12	0.74	0.92	0.18	1.33	1.63	0
ACOT9	0.2	4.07	4.56	-0.27	5.85	6.56	0
ACOX1	0.23	3.63	4.09	-0.05	0.35	0.47	0
ACOX2	-0.3	0.19	0.26	-0.8	0.56	0.73	0
ACOX3	0	0	0.01	0.14	0.68	0.88	0
ACP1	-0.03	0.34	0.44	0	0.01	0.02	0
ACP2	-0.01	0.03	0.05	-0.08	0.48	0.64	0
ACP5	-0.5	17.93	19.2	0.4	13.83	15.03	1
ACP6	0.9	15.33	16.46	-0.46	6.78	7.54	0
ACPP	1.59	0.8	0.99	-0.82	0.33	0.45	0
ACSBG1	-1.42	11.6	12.55	0.9	5.53	6.21	0
ACSF2	-0.81	9.23	10.04	0.62	6.38	7.12	0
ACSF3	-0.34	3.98	4.47	0.32	3.42	3.94	0
ACSL1	0.01	0.12	0.17	0.02	0.15	0.21	1
ACSL3	0.29	12.8	13.8	-0.27	11.47	12.54	0
ACSL4	0.55	13.52	14.56	-0.59	14.16	15.38	0
ACSL5	0	0	0	-2.25	0.71	0.91	0
ACSL6	-0.84	1.28	1.54	-0.3	0.21	0.3	0
ACSM3	-0.42	0.99	1.2	0.61	1.73	2.08	0
ACSS1	-0.08	0.6	0.75	0.1	0.69	0.9	0
ACSS2	0.37	7.78	8.5	-0.11	1.16	1.44	0
ACTA2	-0.79	0.41	0.53	0.8	0.39	0.53	0
ACTB	-0.04	0.73	0.91	-0.07	2.23	2.64	0
ACTBL2	0.17	0.17	0.23	0.42	0.62	0.81	0
ACTG1	-0.01	0.15	0.21	-0.06	1.51	1.83	0
ACTG1P20	0.61	1.07	1.29	-0.46	0.67	0.86	0
ACTG2	-0.25	0.15	0.2	0.25	0.13	0.19	0
ACTL6A	-0.02	0.19	0.26	0.01	0.09	0.13	0
ACTN1	0.3	14.46	15.55	-0.43	20.07	21.63	0
ACTN2	1.25	10.39	11.26	-1.15	9.07	10	0
ACTN4	0.23	10.34	11.2	-0.28	12.91	14.07	0
ACTR10	0.01	0.06	0.09	0.07	0.59	0.77	0
ACTR1A	-0.07	0.92	1.13	0.08	1.03	1.29	0
ACTR1B	-0.23	4.79	5.33	0.24	4.81	5.43	0
ACTR2	0.17	3.84	4.32	-0.13	2.61	3.05	0
ACTR3	0.32	13.71	14.76	-0.32	13.33	14.51	0
ACTR3B	0.87	7.31	8.01	-0.58	3.96	4.52	0
ACTR3C	0.06	0.13	0.18	0.03	0.05	0.08	0
ACTR5	0.26	2.89	3.3	-0.11	0.67	0.87	0
ACTR6	0.16	1.45	1.72	-0.02	0.09	0.14	0
ACTR8	-0.11	1.19	1.43	0	0.01	0.02	0
ACTRT3	-0.11	0.25	0.33	0.01	0	0.01	0
ACVR1	-0.37	6.83	7.5	-0.34	5.52	6.19	0
ACVR1B	0.21	2.57	2.95	-0.11	0.91	1.14	0
ACVR1C	-0.69	8.23	8.98	0.47	4.42	5.02	0
ACVR2A	0.02	0.04	0.06	-0.15	0.33	0.44	0
ACVR2B	-0.14	0.59	0.74	-0.09	0.31	0.42	0
ACVR2B-AS1	-0.96	2.59	2.97	1.31	4.26	4.85	0
ACVRL1	3.42	0.76	0.94	-3.42	0.67	0.87	0
ACY1	-0.23	0.41	0.53	0.25	0.45	0.6	0
ACY3	-1.92	0.31	0.4	0	0	0	0
ACYP1	-0.33	2.49	2.86	0.57	5.97	6.67	0
ACYP2	-0.06	0.13	0.18	0.39	2.04	2.43	0
ADA	-0.09	0.34	0.45	0.04	0.11	0.16	0
ADAL	-0.37	4.72	5.25	0.35	4.07	4.64	0
ADAM10	-0.02	0.17	0.23	-0.03	0.28	0.38	0
ADAM11	-0.73	7.49	8.2	0.58	4.99	5.62	0
ADAM12	-0.01	0	0.01	-0.49	0.24	0.32	0
ADAM15	-0.1	2.01	2.34	0.14	3.34	3.84	0
ADAM17	0.42	10.66	11.55	-0.25	5.06	5.71	0
ADAM19	1.34	29.83	31.91	-1.35	29.39	31.7	0
ADAM21	-0.7	1.17	1.41	0.49	0.6	0.78	0
ADAM22	-0.58	4.08	4.57	0.94	8.51	9.39	0
ADAM23	-0.47	16.81	18.01	0.35	11.99	13.1	0
ADAM8	0.27	0.2	0.27	0.1	0.06	0.09	0
ADAM9	0.18	4.9	5.45	-0.24	6.81	7.58	0
ADAMTS13	-0.54	1.25	1.5	0.56	1.24	1.53	0
ADAMTS15	0.97	0.17	0.23	0.01	0	0	0
ADAMTS16	0.83	1.74	2.04	-1.47	3.55	4.08	0
ADAMTS1	0.68	10.83	11.73	-1.03	16.14	17.46	0
ADAMTS17	1.48	27.33	29.18	-1.38	25.75	27.69	0
ADAMTS3	-0.37	0.74	0.92	-0.13	0.15	0.22	0
ADAMTS4	0.19	0.04	0.06	-1.19	0.32	0.43	0
ADAMTS6	-0.45	0.24	0.32	0.88	0.63	0.81	0
ADAMTS7	-1.07	1.53	1.81	1.01	1.28	1.58	0
ADAMTS9	-0.03	0.17	0.23	-0.31	5.21	5.87	0
ADAMTS9-AS2	-0.33	0.06	0.09	0.02	0	0	0
ADAMTSL2	0	0	0	0	0	0	0
ADAMTSL3	-0.67	0.97	1.18	0	0	0	0
ADAMTSL4	1	2.34	2.69	-0.93	1.96	2.34	0
ADAMTSL5	0.18	0.93	1.14	-0.07	0.23	0.31	0
ADAP1	-1.26	0.94	1.15	1.87	1.91	2.28	0
ADAR	0.13	3.05	3.47	-0.06	0.85	1.08	0
ADARB1	0.18	1.15	1.39	-0.02	0.07	0.1	0
ADAT1	-0.81	16.11	17.28	0.69	13.12	14.29	0
ADAT2	0.11	0.39	0.51	-0.17	0.64	0.83	0
ADAT3	0.09	0.28	0.37	-0.16	0.62	0.81	0
ADCK1	-0.28	1.47	1.75	0.3	1.61	1.95	0
ADCK2	-0.01	0.04	0.06	0.31	3.8	4.35	0
ADCK5	-0.1	0.33	0.43	0.2	0.89	1.12	0
ADCY10P1	-0.27	0.74	0.91	0.39	1.27	1.56	0
ADCY1	-0.21	3.52	3.97	0.14	1.84	2.2	0
ADCY2	-0.7	11.03	11.94	1.06	17.43	18.82	0
ADCY3	-0.33	10.34	11.2	0.2	4.98	5.62	0
ADCY6	-0.39	7.37	8.07	0.18	2.04	2.42	0
ADCY7	-0.1	0.06	0.09	0.1	0.06	0.09	0
ADCY9	-0.46	8.26	9.01	0.52	9.45	10.4	0
ADCYAP1	-0.16	0.1	0.14	-0.23	0.14	0.19	0
ADD1	-0.25	7.65	8.36	0.17	3.98	4.54	0
ADD2	-2.72	0.52	0.66	3.81	0.92	1.16	0
ADD3	-0.71	20.23	21.63	0.53	15.05	16.31	0
ADGRA2	-1.25	7.51	8.22	1.33	7.92	8.76	0
ADGRA3	-0.19	3.32	3.76	0.28	5.7	6.4	0
ADGRB1	-0.75	0.4	0.51	0.91	0.5	0.66	0
ADGRB2	-1.86	24.63	26.28	1.55	20.29	21.87	0
ADGRD1	-1.47	0.48	0.62	-0.8	0.13	0.19	0
ADGRE1	-0.14	0.07	0.1	-0.53	0.3	0.41	0
ADGRE2	0.57	2.7	3.08	-0.96	5.41	6.08	0
ADGRE5	0.56	19.14	20.48	-0.55	18.58	20.06	0
ADGRG1	0.29	11.77	12.72	-0.42	17.44	18.83	0
ADGRG2	-0.08	0.34	0.44	-0.03	0.09	0.13	0
ADGRG6	0.22	4.76	5.3	-0.17	3.01	3.49	0
ADGRL1	0.36	6.9	7.58	-0.58	12.05	13.16	0
ADGRL2	-0.7	3.98	4.47	0.06	0.09	0.13	0
ADGRL3	-2.04	0.58	0.73	-2.08	0.31	0.42	0
ADGRV1	0.19	0.06	0.09	0.02	0	0.01	0
ADH5	-0.2	5.93	6.55	0.09	1.62	1.96	0
ADHFE1	-1.04	4.87	5.41	1.15	5.55	6.24	0
ADI1	-0.23	6.47	7.12	0.39	12.37	13.5	0
ADIPOR1	-0.26	9.52	10.35	0.24	8.14	9	0
ADIPOR2	-0.37	12.6	13.59	0.13	2.76	3.22	0
ADIRF	-1.16	0.23	0.31	0.83	0.13	0.19	0
ADK	-0.16	0.97	1.19	0.32	2.82	3.28	0
ADM2	0.15	0.08	0.11	-0.65	0.41	0.55	0
ADM	0.41	5	5.55	-0.19	1.39	1.7	0
ADM5	0.05	0.04	0.07	-0.35	0.42	0.56	0
ADNP2	-0.19	2.84	3.25	0.27	4.86	5.49	0
ADNP	-0.01	0.06	0.09	-0.03	0.36	0.49	0
ADNP-AS1	-0.2	0.41	0.53	-0.12	0.17	0.24	0
ADO	0.11	1.12	1.35	-0.08	0.72	0.93	0
ADORA1	-2.06	4.2	4.7	1.23	1.46	1.78	0
ADORA2B	0.64	1.96	2.29	-0.75	2.32	2.74	0
ADPGK	-0.19	4.57	5.1	-0.15	3.06	3.54	0
ADPRH	0.15	1.17	1.41	0.02	0.05	0.08	0
ADPRHL1	0.46	0.33	0.43	-0.14	0.07	0.11	0
ADPRHL2	0.48	11.24	12.16	-0.23	4	4.56	0
ADPRM	-0.02	0.04	0.06	0.03	0.05	0.08	0
ADRA2C	0.18	0.37	0.48	-0.31	0.76	0.97	0
ADRB2	-2.27	0.81	0.99	2.28	0.75	0.97	0
ADRM1	0.27	6.79	7.45	-0.26	6.53	7.28	0
ADSL	0.1	2.24	2.58	-0.05	0.75	0.96	0
ADSS	-0.01	0.1	0.14	-0.05	0.65	0.84	0
ADSSL1	-1.48	1.51	1.79	1.75	1.98	2.36	0
ADTRP	0.01	0	0	0.78	0.55	0.72	0
AEBP1	-0.96	0.29	0.38	-0.5	0.09	0.13	0
AEBP2	0.19	2.06	2.4	-0.08	0.5	0.66	0
AEN	0.53	22.13	23.63	-0.35	14.82	16.07	0
AES	0.03	0.37	0.48	-0.05	0.52	0.69	0
AFAP1	1.49	13.02	14.03	-1.17	9.74	10.7	0
AFAP1L1	-0.23	4.1	4.6	0.18	2.64	3.09	0
AFAP1L2	1.73	6.44	7.09	-2.2	7.74	8.57	0
AFDN	0.13	2.48	2.85	-0.15	3.11	3.6	0
AFF1	0	0.02	0.04	-0.09	1.13	1.4	0
AFF1-AS1	-0.36	0.6	0.75	-0.04	0.03	0.05	0
AFF2	-0.17	0.12	0.17	-0.51	0.42	0.57	0
AFF3	-0.94	13.14	14.16	0.85	11.15	12.2	0
AFF4	-0.01	0.09	0.13	-0.13	3.11	3.6	0
AFG1L	-0.2	1.06	1.28	0.01	0.03	0.05	0
AFG3L1P	-0.12	0.63	0.79	-0.01	0.01	0.03	0
AFG3L2	-0.11	1.79	2.1	0.1	1.63	1.96	0
AFMID	-0.51	5.45	6.04	0.4	3.4	3.91	0
AFTPH	0.47	11.58	12.52	-0.3	6.38	7.12	0
AGA	0.16	2.3	2.66	-0.1	0.98	1.23	0
AGAP1	0	0.02	0.03	0.02	0.18	0.25	0
AGAP1-IT1	0.28	0.25	0.33	-0.53	0.55	0.72	0
AGAP2	0.04	0.01	0.02	-0.78	0.42	0.56	0
AGAP2-AS1	-0.04	0.09	0.13	0.06	0.15	0.22	0
AGAP3	-0.13	2.26	2.6	0.14	2.31	2.72	0
AGAP4	0.16	0.11	0.16	-0.15	0.1	0.15	0
AGAP5	0.27	0.2	0.27	-0.05	0.03	0.05	0
AGAP6	-0.02	0.02	0.03	-0.01	0	0.01	0
AGAP9	0.1	0.08	0.11	0.33	0.36	0.48	0
AGBL2	-0.31	0.24	0.31	-0.32	0.21	0.29	0
AGBL3	-0.26	0.43	0.56	0.08	0.09	0.13	0
AGBL5	-0.53	12.64	13.63	0.53	12.35	13.48	0
AGER	0.6	1.6	1.89	-0.48	1.08	1.34	0
AGFG1	0.06	0.97	1.18	-0.03	0.3	0.41	0
AGFG2	-0.18	1.54	1.82	0.17	1.41	1.71	0
AGGF1	0.07	0.68	0.85	0.09	0.88	1.12	0
AGK	0.22	5.12	5.69	-0.27	6.38	7.12	0
AGL	0.39	7.53	8.23	-0.16	1.79	2.15	0
AGMO	-1.14	3.2	3.63	1.55	5.29	5.95	0
AGO1	-0.16	2.87	3.28	0.04	0.33	0.45	0
AGO2	1.16	32.12	34.42	-0.87	26.6	28.63	0
AGO3	0.33	3.29	3.73	-0.21	1.51	1.84	0
AGO4	-0.6	10.39	11.26	0.42	6.07	6.78	0
AGPAT1	-0.22	6.48	7.14	0.16	3.91	4.47	0
AGPAT2	-0.35	8.77	9.55	0.36	8.96	9.87	0
AGPAT3	0.34	9.61	10.43	-0.13	2.3	2.71	0
AGPAT4	-0.23	0.55	0.69	-0.2	0.4	0.54	0
AGPAT5	0.01	0.04	0.06	-0.05	0.41	0.54	0
AGPS	-0.23	5.88	6.5	0.18	3.98	4.54	0
AGRN	0.19	1.17	1.41	-0.17	0.96	1.21	0
AGTPBP1	-0.12	1.04	1.27	0.2	2.37	2.79	0
AGTRAP	-0.27	6.41	7.06	0.02	0.13	0.18	0
AHCTF1	0.06	0.7	0.88	-0.07	0.87	1.1	0
AHCTF1P1	-0.62	0.58	0.73	0.38	0.26	0.36	0
AHCY	0.09	1.98	2.3	-0.08	1.83	2.19	0
AHCYL1	0.14	4.7	5.23	-0.07	1.57	1.9	0
AHCYL2	-0.3	6.14	6.77	0.18	2.5	2.93	0
AHDC1	0.74	8.1	8.84	-0.5	5.34	6.01	0
AHI1	0.26	3.42	3.87	-0.28	3.76	4.31	0
AHNAK2	0.57	5.73	6.33	0.1	0.39	0.52	0
AHNAK	0.5	3.37	3.81	-0.5	3.29	3.79	0
AHR	0.87	18.52	19.82	-0.59	12.3	13.42	0
AHRR	0.32	2.38	2.74	-0.25	1.52	1.84	0
AHSA1	0.45	16.41	17.59	-0.33	11.21	12.26	0
AHSA2P	0.12	0.56	0.71	0	0	0.01	0
AIDA	0.11	0.9	1.1	0.05	0.29	0.39	0
AIF1L	-0.72	0.81	1	0.53	0.46	0.6	0
AIFM1	0.1	1.95	2.27	-0.15	3.64	4.17	0
AIFM2	0.12	1.53	1.81	-0.19	3.01	3.49	0
AIFM3	-0.38	0.3	0.4	-0.05	0.02	0.03	0
AIG1	-1.94	11.83	12.78	1.8	10.27	11.26	0
AIM2	2.79	15.02	16.14	-2.43	13.58	14.77	0
AIMP1	0.08	0.88	1.08	-0.17	2.67	3.12	0
AIMP2	0.1	0.87	1.07	-0.13	1.27	1.57	0
AIP	-0.01	0.04	0.06	-0.1	1.06	1.32	0
AJM1	0.91	2.1	2.43	-0.04	0.03	0.05	0
AJUBA	0.42	3.64	4.11	-0.24	1.41	1.72	0
AK1	-0.29	3.75	4.22	0.2	1.93	2.3	0
AK2	-0.01	0.04	0.07	-0.16	5.16	5.81	0
AK3	-0.21	2.62	3	0.52	10.12	11.1	0
AK4	0.75	21.33	22.78	-0.75	21.04	22.67	0
AK5	0	0	0	-0.38	4.94	5.58	0
AK6	0.17	1.28	1.53	0.02	0.05	0.08	0
AK7	-1.18	0.53	0.67	1.13	0.45	0.6	0
AK9	-0.89	6.56	7.22	0.94	6.84	7.61	0
AKAP10	0.21	3.44	3.89	-0.24	3.83	4.38	0
AKAP11	-0.36	8.08	8.82	0.21	3.54	4.06	0
AKAP12	-0.86	30.37	32.51	0.58	22.68	24.41	0
AKAP1	0.33	9.1	9.89	-0.21	4.81	5.43	0
AKAP13	0.63	18.14	19.42	-0.57	16.13	17.45	0
AKAP17A	0.17	0.44	0.57	-0.02	0.03	0.05	0
AKAP2	0.36	0.46	0.59	-0.52	0.71	0.92	0
AKAP3	-0.38	0.36	0.47	0.27	0.21	0.29	0
AKAP5	-0.91	1.45	1.72	0.57	0.6	0.78	0
AKAP6	0.02	0.05	0.07	-0.15	0.45	0.6	0
AKAP7	-0.59	4.15	4.65	0.45	2.44	2.87	0
AKAP8	0.27	4.85	5.4	-0.37	7.46	8.27	0
AKAP8L	0.43	8.81	9.59	-0.39	7.44	8.26	0
AKAP9	0.12	2.64	3.03	-0.03	0.31	0.41	0
AKIP1	-0.32	6.15	6.78	0.29	5.28	5.95	0
AKIRIN1	0.21	5.65	6.25	-0.27	7.78	8.61	0
AKIRIN2	0.48	9.6	10.43	-0.53	10.42	11.43	0
AKNA	0	0	0	-0.02	0.03	0.05	0
AKR1A1	-0.15	4.43	4.95	0.09	1.92	2.29	0
AKR1B10	2.28	2.08	2.41	-0.72	0.45	0.6	0
AKR1B1	-0.1	1.77	2.07	0.02	0.19	0.26	0
AKR1C1	-0.32	0.24	0.31	0.41	0.3	0.41	0
AKR1C2	-0.28	0.47	0.6	0.38	0.68	0.88	0
AKR1C3	0.78	0.62	0.77	-0.36	0.21	0.29	0
AKR1E2	-0.43	1.79	2.1	0.29	0.86	1.09	0
AKR7A2	-0.25	7.46	8.17	0.37	12.01	13.12	0
AKR7L	0.5	0.83	1.02	-0.46	0.67	0.87	0
AKT1	-0.47	14.73	15.84	0.39	11.83	12.93	0
AKT1S1	0.33	10.7	11.59	-0.33	10.32	11.31	0
AKT2	-0.01	0.11	0.15	0.09	1.49	1.8	0
AKT3	0.03	0.21	0.28	-0.06	0.48	0.63	0
AKTIP	0.24	1.19	1.43	0.11	0.38	0.51	0
ALAD	-0.93	20.81	22.24	0.7	15.47	16.76	0
ALAS1	0.37	12.66	13.66	-0.38	12.77	13.93	0
ALCAM	1.18	30.98	33.17	-1.24	31.45	33.92	0
ALDH16A1	-0.23	3.28	3.71	0.06	0.36	0.48	0
ALDH18A1	0.09	1.38	1.64	-0.03	0.3	0.41	0
ALDH1A1	-1.11	26.69	28.48	1.1	26.07	28.06	0
ALDH1A3	0.99	29.5	31.53	-1.16	31.93	34.48	0
ALDH1B1	-0.07	0.91	1.11	0.1	1.68	2.03	0
ALDH1L2	-1.02	13.08	14.1	1.03	12.75	13.9	0
ALDH3A2	0.55	15.38	16.52	-0.34	8.53	9.42	0
ALDH3B1	-0.83	2.92	3.33	0.97	3.64	4.18	0
ALDH4A1	-0.15	1.38	1.65	0.42	6.78	7.55	0
ALDH5A1	-0.03	0.04	0.06	0.62	3.15	3.64	0
ALDH6A1	-1.36	10.55	11.43	1.52	11.89	12.99	0
ALDH7A1	-0.66	18.93	20.25	0.69	19.19	20.71	0
ALDH9A1	0.36	10.34	11.2	0.03	0.19	0.27	0
ALDOA	0.36	15.59	16.73	-0.39	16.34	17.67	0
ALDOC	-0.63	0.46	0.59	0.1	0.04	0.06	0
ALG10	-0.45	5.48	6.07	0.36	3.56	4.09	0
ALG10B	-0.61	5.96	6.58	0.49	3.97	4.53	0
ALG11	0.05	0.18	0.24	-0.17	0.84	1.06	0
ALG1	-0.03	0.21	0.29	-0.07	0.58	0.76	0
ALG12	-0.18	2.53	2.9	0.15	1.68	2.02	0
ALG13	0.28	3.8	4.28	-0.23	2.74	3.19	0
ALG14	-0.28	2.3	2.66	0.04	0.14	0.2	0
ALG2	-0.13	1.44	1.71	-0.31	4.91	5.54	0
ALG3	-0.04	0.41	0.52	-0.21	5.85	6.55	0
ALG5	-0.12	1.01	1.23	-0.02	0.09	0.13	0
ALG6	-0.29	4.82	5.36	0.28	4.23	4.81	0
ALG8	-0.08	0.69	0.86	-0.06	0.47	0.62	0
ALG9	-0.29	2.93	3.34	0.3	2.96	3.44	0
ALK	-0.86	5.22	5.79	0.69	3.4	3.91	0
ALKBH1	0.05	0.16	0.22	-0.03	0.08	0.12	0
ALKBH2	0.28	3.53	3.99	-0.36	4.83	5.46	0
ALKBH3	0.11	1.19	1.43	-0.16	1.87	2.24	0
ALKBH4	0.04	0.13	0.18	0	0	0	0
ALKBH5	0.16	3.49	3.94	-0.09	1.38	1.69	0
ALKBH6	-0.02	0.1	0.14	-0.18	1.76	2.11	0
ALKBH7	-0.13	0.96	1.18	0.16	1.3	1.6	0
ALKBH8	0.65	9.58	10.41	-0.63	8.85	9.75	0
ALMS1	-0.08	0.89	1.09	0.13	1.7	2.04	0
ALMS1-IT1	0.16	0.19	0.26	0.07	0.07	0.1	0
ALOX12	-0.65	2.59	2.97	0.5	1.58	1.91	0
ALOX12-AS1	-0.23	0.27	0.36	0.26	0.31	0.42	0
ALPK1	-0.56	5.15	5.71	0.66	6.32	7.05	0
ALPK3	1.62	0.57	0.72	0.23	0.06	0.09	0
ALPL	-0.72	0.22	0.3	-1.7	0.4	0.54	0
ALS2	0.05	0.49	0.62	0	0	0	0
ALS2CL	-0.21	0.08	0.11	-0.94	0.4	0.54	0
ALS2CR12	-0.61	1.07	1.29	0.47	0.65	0.84	0
ALX1	-0.68	8.3	9.06	0.34	2.57	3.01	0
ALX3	-0.31	0.93	1.14	0.06	0.1	0.14	0
ALYREF	-0.26	5.28	5.85	0.16	2.38	2.8	0
AMACR	-0.02	0.03	0.05	0.25	0.64	0.82	0
AMBRA1	0.04	0.28	0.36	-0.12	1.18	1.46	0
AMD1	0.24	3.95	4.44	-0.36	6.1	6.82	0
AMDHD1	0.48	0.32	0.42	0.69	0.63	0.82	0
AMDHD2	-0.68	12.24	13.22	0.57	10.17	11.16	1
AMER1	0.08	0.37	0.48	-0.24	1.81	2.17	0
AMFR	-0.09	1.21	1.45	0.05	0.46	0.61	0
AMH	0.79	0.77	0.95	-0.76	0.66	0.85	0
AMIGO1	0.51	4.26	4.77	-0.27	1.47	1.79	0
AMIGO3	0.01	0.01	0.01	-0.04	0.06	0.1	0
AMMECR1	0.97	17.63	18.87	-0.8	14.18	15.41	0
AMMECR1L	0.27	7.58	8.29	-0.27	7.17	7.96	0
AMN1	-0.63	2.58	2.96	0.44	1.3	1.6	0
AMOT	-0.4	9.03	9.82	0.17	2.35	2.76	0
AMOTL1	1.61	40.53	43.55	-1.25	35.43	38.26	0
AMOTL2	-1.14	19.82	21.19	0.56	8.09	8.95	0
AMPD2	0.77	26.7	28.48	-0.75	25.82	27.79	0
AMPD3	-0.27	0.31	0.41	-0.56	0.71	0.91	0
AMPH	-0.44	6.02	6.65	0.12	0.71	0.91	0
AMT	0.05	0.03	0.04	-0.8	0.94	1.19	0
AMY2B	0.27	0.16	0.22	0.4	0.29	0.39	0
AMZ1	0.53	0.41	0.53	-0.26	0.16	0.22	0
AMZ2	-0.41	10.06	10.91	0.43	10.52	11.53	0
AMZ2P1	-1.11	7.11	7.79	1.16	7.31	8.12	0
ANAPC10	0.07	0.21	0.28	0	0	0.01	0
ANAPC11	-0.11	1.11	1.34	0.18	2.27	2.68	0
ANAPC13	-0.7	14.92	16.03	0.51	10.08	11.06	0
ANAPC1	-0.04	0.47	0.61	0.01	0.05	0.08	0
ANAPC15	-0.16	0.62	0.78	0.13	0.44	0.58	0
ANAPC16	-0.2	2.99	3.4	0.19	2.71	3.16	0
ANAPC2	0.01	0.04	0.06	0.06	0.36	0.48	0
ANAPC4	0.21	1.81	2.13	-0.07	0.36	0.48	0
ANAPC5	-0.13	3.98	4.47	0.08	1.82	2.17	0
ANAPC7	0.04	0.41	0.53	-0.01	0.04	0.06	0
ANG	0.35	0.43	0.55	0.68	1.33	1.63	0
ANGEL1	0.05	0.26	0.34	0.1	0.65	0.84	0
ANGEL2	-0.18	1.99	2.32	0.03	0.12	0.17	0
ANGPT1	0.11	0.72	0.9	-0.27	2.68	3.13	0
ANGPT2	-1.56	1.89	2.2	1.68	2.04	2.42	0
ANGPTL1	-0.4	0.19	0.26	0.11	0.03	0.06	0
ANGPTL4	3.61	17.99	19.26	-3.42	16.74	18.1	0
ANGPTL6	-0.21	0.37	0.48	0.06	0.07	0.11	0
ANGPTL7	-2.57	2.71	3.11	2.83	3.21	3.71	0
ANK2	-0.51	10.97	11.88	0.48	9.87	10.84	0
ANK3	-0.89	2.12	2.45	0.31	0.34	0.46	0
ANKAR	0.04	0.04	0.06	-0.31	0.52	0.68	0
ANKDD1A	0.07	0.09	0.13	0.13	0.21	0.29	0
ANKEF1	-1.82	13.91	14.97	1.22	7.45	8.27	0
ANKFN1	-0.29	0.1	0.14	0.36	0.12	0.17	0
ANKFY1	-0.21	5.69	6.3	0.18	4.31	4.9	0
ANKH	1.24	19.51	20.86	-0.73	11.65	12.73	0
ANKHD1	0.12	0.35	0.45	0.14	0.44	0.59	0
ANKHD1-EIF4EBP3	-0.59	1.58	1.87	0.4	0.75	0.96	0
ANKIB1	0.01	0.1	0.14	0	0.02	0.04	0
ANKLE1	0.15	0.12	0.17	0.07	0.05	0.08	0
ANKLE2	-0.1	1.68	1.98	0.02	0.17	0.24	0
ANKMY1	0.33	3.08	3.5	-0.19	1.25	1.54	0
ANKMY2	-0.39	5.27	5.84	0.59	9.19	10.12	0
ANKRA2	-0.41	4.11	4.6	0.29	2.19	2.59	0
ANKRD10	0.04	0.08	0.11	0.05	0.11	0.15	0
ANKRD1	1.01	1.07	1.3	-1.98	2.31	2.72	0
ANKRD11	0.42	14.45	15.53	-0.37	12.14	13.26	0
ANKRD12	-0.26	3.42	3.87	0.24	2.8	3.26	0
ANKRD13A	-0.19	2.45	2.81	0.15	1.57	1.9	0
ANKRD13B	0.77	7.97	8.7	-0.57	5.02	5.66	0
ANKRD13C	0.08	0.47	0.6	0.13	0.95	1.19	0
ANKRD13D	0.42	6.97	7.64	-0.38	5.69	6.38	0
ANKRD16	0.48	4.15	4.65	-0.11	0.41	0.54	0
ANKRD17	0.18	4.95	5.5	-0.13	2.9	3.37	0
ANKRD18A	0.54	5.11	5.68	-0.51	4.44	5.04	0
ANKRD18B	0.13	0.37	0.48	0.14	0.41	0.55	0
ANKRD19P	0.25	1.07	1.3	-0.24	0.95	1.2	0
ANKRD20A4-ANKRD20A20P	-0.5	0.4	0.51	0.52	0.4	0.53	0
ANKRD20A5P	0.2	0.15	0.21	0.32	0.28	0.38	0
ANKRD23	-0.12	0.2	0.27	0.03	0.03	0.05	0
ANKRD24	-0.18	0.09	0.13	1.35	1.88	2.25	0
ANKRD26	-0.29	2.85	3.25	0.44	5.27	5.94	0
ANKRD27	-0.51	16.25	17.43	0.15	2.83	3.29	0
ANKRD28	-0.09	2.42	2.79	-0.07	1.48	1.79	0
ANKRD29	1.26	3.62	4.08	-1.48	4.18	4.75	0
ANKRD30B	0.4	8.43	9.19	-0.42	8.7	9.59	0
ANKRD31	-0.41	0.26	0.34	0.16	0.07	0.11	0
ANKRD33B	-0.02	0.06	0.08	0.14	0.49	0.65	0
ANKRD34A	0.27	0.78	0.97	-0.68	2.95	3.43	0
ANKRD35	-1.92	0.31	0.4	2.1	0.32	0.44	0
ANKRD36	-0.43	2.19	2.54	0.15	0.38	0.51	0
ANKRD36B	-0.69	2.89	3.3	0.39	1.05	1.31	0
ANKRD36BP1	0.61	9.4	10.22	-0.57	8.29	9.15	0
ANKRD36BP2	-2.21	5.9	6.52	2.24	5.86	6.56	0
ANKRD36C	-0.27	0.76	0.93	0.33	0.97	1.22	0
ANKRD37	0.33	0.54	0.68	-0.09	0.09	0.14	0
ANKRD39	-0.09	0.68	0.85	0.06	0.4	0.53	0
ANKRD40	-0.2	4	4.49	0.07	0.74	0.95	0
ANKRD42	0.75	12.54	13.53	-0.34	4.34	4.93	0
ANKRD44	-0.07	1.13	1.36	-0.08	1.44	1.75	0
ANKRD45	-1.01	0.65	0.81	0.54	0.22	0.31	0
ANKRD46	0.66	7.75	8.47	0.07	0.29	0.39	0
ANKRD49	-0.36	2.45	2.82	0.3	1.72	2.07	0
ANKRD50	-0.31	6.31	6.96	0.22	3.69	4.23	0
ANKRD52	-0.18	5.27	5.84	0.03	0.32	0.44	0
ANKRD54	-0.22	5.09	5.65	0.09	1.21	1.49	0
ANKRD6	0.03	0.11	0.16	0.11	0.69	0.89	0
ANKRD7	-0.4	1.28	1.53	0.53	1.93	2.3	0
ANKRD9	-0.43	3.56	4.02	0.74	7.92	8.77	0
ANKS1A	-0.59	24.69	26.34	0.06	1.25	1.54	0
ANKS1B	-0.66	2.01	2.33	0.5	1.14	1.41	0
ANKS3	0.17	0.81	1	-0.02	0.04	0.06	0
ANKS6	-0.19	2.03	2.36	0.12	0.97	1.22	0
ANKZF1	0.49	8.97	9.76	-0.38	6.39	7.13	0
ANLN	-0.82	27.98	29.89	0.74	25.71	27.65	0
ANO10	-0.66	13.27	14.3	0.7	13.73	14.93	0
ANO1	-1.1	0.39	0.5	-1.32	0.28	0.38	0
ANO2	-2.72	3.47	3.92	2.51	2.74	3.19	0
ANO3	-2.28	0.72	0.89	0.83	0.13	0.18	0
ANO4	0.53	13.84	14.89	-0.65	16.64	17.99	0
ANO5	-0.25	0.3	0.4	0.38	0.52	0.68	0
ANO6	0.22	4.96	5.51	-0.18	3.4	3.91	0
ANO7	1.11	8.6	9.37	-0.94	6.72	7.48	0
ANO7L1	-1.21	1.03	1.25	0.82	0.48	0.64	0
ANO8	-0.14	0.66	0.82	0.42	3.71	4.25	0
ANP32A	0.17	3.85	4.32	-0.27	7.3	8.11	0
ANP32B	-0.21	6.36	7	0.16	3.86	4.41	0
ANP32E	-0.62	17.34	18.57	0.09	1.07	1.33	0
ANTXR1	-0.67	20.27	21.66	0.71	20.88	22.49	0
ANTXR2	0.2	1.15	1.38	-0.03	0.1	0.14	0
ANXA10	2.18	0.6	0.75	-4.1	0.97	1.22	0
ANXA11	0.32	11.39	12.33	-0.34	11.92	13.02	0
ANXA1	1.09	15.4	16.54	-1.14	15.58	16.87	0
ANXA2	0.68	29.35	31.37	-0.55	25.35	27.25	0
ANXA2P2	0.49	3.46	3.91	-0.49	3.26	3.76	0
ANXA3	0.09	0.59	0.74	-0.46	6.61	7.37	0
ANXA4	-0.27	5.74	6.35	0.24	4.67	5.28	0
ANXA5	-0.2	8.96	9.75	0.1	2.99	3.47	0
ANXA6	-0.47	19.59	20.96	0.34	13.95	15.16	0
ANXA7	0.01	0.06	0.09	0.04	0.39	0.53	0
ANXA9	0.21	0.32	0.42	0.03	0.03	0.05	0
AOC1	-0.33	0.06	0.08	0.53	0.1	0.14	0
AOC2	0.97	2.67	3.06	-0.75	1.71	2.06	0
AOC3	2.52	3.65	4.11	-1.02	1.1	1.37	0
AOX1	-0.53	1.61	1.9	0.04	0.04	0.06	0
AP1AR	-0.11	0.9	1.11	0.03	0.14	0.2	0
AP1B1	-0.06	0.78	0.97	0	0.02	0.03	0
AP1G1	0.28	7.88	8.61	-0.27	7.3	8.11	0
AP1G2	-0.01	0.04	0.06	0.05	0.23	0.32	0
AP1M1	0.05	0.69	0.86	-0.06	0.71	0.92	0
AP1S1	0.3	9.38	10.2	-0.36	11.49	12.56	0
AP1S2	0.14	1.78	2.09	-0.11	1.32	1.62	0
AP1S3	0.61	14.4	15.49	-0.38	8.13	8.99	0
AP2A1	0.09	1.13	1.36	0.22	3.8	4.35	0
AP2A2	0.14	2.62	3	-0.2	4.29	4.88	0
AP2B1	0.04	0.47	0.6	0.07	1.23	1.52	0
AP2M1	0.07	1.64	1.93	0.03	0.46	0.61	0
AP2S1	0.19	5.91	6.53	-0.17	4.91	5.55	0
AP3B1	0.04	0.44	0.57	-0.06	0.66	0.86	0
AP3B2	-0.35	1.88	2.2	-0.03	0.05	0.08	0
AP3D1	0.05	0.96	1.17	-0.1	2.59	3.03	0
AP3M1	0.15	2.71	3.1	-0.01	0.08	0.12	0
AP3M2	-0.45	11.31	12.24	0.23	4.33	4.92	0
AP3S1	0.06	0.48	0.62	0.08	0.64	0.83	0
AP3S2	-0.07	0.23	0.3	-0.05	0.13	0.18	0
AP4B1	0.16	1.66	1.95	-0.23	2.76	3.21	0
AP4E1	0.02	0.09	0.13	-0.04	0.17	0.25	0
AP4M1	0.04	0.16	0.22	-0.03	0.12	0.17	0
AP4S1	0.16	0.44	0.57	-0.1	0.23	0.32	0
AP5B1	1.02	24.08	25.7	-0.55	13.77	14.97	0
AP5M1	-0.1	0.92	1.13	-0.03	0.15	0.21	0
AP5S1	-0.27	4.43	4.94	0.15	1.57	1.9	0
AP5Z1	-0.13	1.32	1.58	0.03	0.12	0.18	0
APAF1	-0.37	5.42	6	0.33	4.16	4.73	0
APBA1	-1.67	8.49	9.25	1.26	5.08	5.73	0
APBA2	0.42	6.03	6.66	-0.42	5.76	6.46	0
APBA3	0.12	0.68	0.85	-0.08	0.34	0.45	0
APBB1	-0.41	9.58	10.4	0.1	0.97	1.22	0
APBB2	-0.47	3.83	4.31	0.55	4.68	5.29	0
APBB3	-0.09	0.33	0.44	-0.04	0.1	0.14	0
APC2	-0.54	3.19	3.62	0.79	5.65	6.33	0
APC	-0.43	12.63	13.62	0.26	6.17	6.9	0
APCDD1	-1.68	2.84	3.24	0.68	0.52	0.68	0
APEH	-0.1	1.82	2.13	0.08	1.3	1.6	0
APEX1	0.06	0.77	0.95	-0.05	0.55	0.72	0
APEX2	-0.18	2.88	3.28	0.13	1.79	2.14	0
APH1A	-0.26	7.46	8.17	0.36	11.02	12.06	0
APH1B	-1	13.03	14.04	0.78	8.95	9.86	0
API5	-0.08	1.32	1.57	0.08	1.33	1.63	0
APIP	-0.09	0.34	0.44	-0.06	0.19	0.26	0
APLF	0.1	0.23	0.3	0.3	1.16	1.43	0
APLN	0	0	0	0	0	0	0
APLNR	0	0	0	0	0	0	0
APLP1	-0.45	5.62	6.22	0.63	8.87	9.78	0
APLP2	0.27	7.84	8.56	-0.16	3.57	4.1	0
APMAP	0.19	7.49	8.2	-0.11	3.41	3.92	0
APOA1	-0.63	0.1	0.14	-2.08	0.32	0.44	0
APOBEC3B	-0.89	19.13	20.46	0.53	10.36	11.37	0
APOBEC3C	-0.26	5.68	6.28	0.14	2.02	2.41	0
APOBEC3D	0.58	0.73	0.91	-0.29	0.26	0.36	0
APOBEC3F	0.05	0.14	0.19	-0.03	0.09	0.13	0
APOBEC3G	0.33	4.51	5.03	-0.16	1.38	1.68	0
APOBEC3H	-0.94	0.76	0.94	0.75	0.48	0.64	0
APOC1	-0.04	0.05	0.07	0.21	0.31	0.42	0
APOD	0.59	22.18	23.69	-0.4	15.3	16.57	0
APOE	0.37	4.37	4.89	-0.32	3.62	4.15	1
APOL1	-0.16	3.11	3.53	-0.09	1.15	1.43	0
APOL2	0.35	10.47	11.34	-0.41	12.03	13.13	0
APOL3	-0.73	0.51	0.65	-0.4	0.17	0.24	0
APOL6	0.08	0.35	0.45	-0.06	0.23	0.31	0
APOLD1	-0.39	14.68	15.78	0.05	0.64	0.83	1
APOM	0.1	0.06	0.09	0.23	0.17	0.23	0
APOO	0.05	0.29	0.39	-0.07	0.45	0.59	0
APOOL	0.28	3.68	4.15	-0.21	2.15	2.55	0
APOPT1	0	0	0.01	0.04	0.16	0.23	0
APP	0.15	6.71	7.38	-0.13	5.26	5.92	0
APPBP2	0.14	1.44	1.71	-0.18	1.94	2.31	0
APPL1	0	0	0.01	0.04	0.24	0.33	0
APPL2	-0.13	1.29	1.54	0.29	4.32	4.91	0
APRT	0.1	1.37	1.63	-0.18	3.73	4.27	0
APTR	0.09	0.11	0.16	-0.2	0.3	0.4	0
APTX	-0.08	0.74	0.92	0.04	0.25	0.34	0
AQP1	4.56	1.55	1.84	-0.18	0.04	0.07	0
AQP11	-0.28	0.51	0.64	0.28	0.47	0.62	0
AQP3	0	0	0	0	0	0	0
AQP7P1	0	0	0	0	0	0	0
AQR	0.08	0.73	0.91	0.09	0.94	1.19	0
AR	-0.73	6.41	7.06	0.5	3.28	3.79	0
ARAF	0.05	0.4	0.51	-0.09	1.12	1.39	0
ARAP1	0.17	3	3.41	-0.14	2.15	2.55	0
ARAP2	0.15	0.69	0.86	-0.08	0.26	0.35	0
ARAP3	0.99	3.11	3.53	-0.51	1.11	1.38	0
ARC	0.8	0.9	1.1	-0.96	1.07	1.34	0
ARCN1	0.22	6.73	7.39	-0.23	7.02	7.8	0
AREG	7.53	7.67	8.38	-2.31	3.45	3.96	0
AREL1	0.2	3.56	4.02	-0.15	2.29	2.71	0
ARF1	0.27	12.22	13.19	-0.29	12.92	14.08	0
ARF3	0.34	13.81	14.86	-0.33	13.27	14.44	0
ARF4	0.34	14.02	15.08	-0.27	10.2	11.19	0
ARF4-AS1	0.17	0.13	0.18	-0.27	0.22	0.3	0
ARF5	0.2	4.25	4.76	0.12	1.87	2.24	0
ARF6	0.07	1.23	1.47	-0.13	3.22	3.72	0
ARFGAP1	0.26	4.26	4.77	-0.31	5.04	5.68	0
ARFGAP2	-0.1	1.2	1.44	0	0.02	0.03	0
ARFGAP3	0.37	11.3	12.22	-0.2	4.85	5.48	0
ARFGEF1	0.11	1.64	1.93	-0.09	1.01	1.26	0
ARFGEF2	-0.05	0.84	1.03	0.06	1.21	1.5	0
ARFGEF3	1.41	16.6	17.8	-0.25	1.68	2.02	0
ARFIP1	0.04	0.19	0.26	-0.06	0.34	0.46	0
ARFIP2	0.43	14.42	15.51	-0.39	12.66	13.81	0
ARFRP1	0.19	2.67	3.06	-0.19	2.67	3.12	0
ARG2	-0.2	1	1.22	0.13	0.5	0.66	0
ARGLU1	0.04	0.2	0.27	-0.01	0.02	0.03	0
ARHGAP10	0.37	3.64	4.11	0.06	0.22	0.31	0
ARHGAP11A	-0.92	25.28	26.98	0.74	20.93	22.55	0
ARHGAP11B	-0.78	5.7	6.31	0.65	3.95	4.51	0
ARHGAP1	-0.09	0.95	1.16	0.09	0.93	1.17	0
ARHGAP12	-0.03	0.2	0.27	-0.35	5.99	6.7	0
ARHGAP15	-2.27	1.68	1.98	2.03	1.24	1.53	0
ARHGAP17	-0.05	0.37	0.48	0.15	1.86	2.23	0
ARHGAP18	0.08	0.63	0.79	-0.06	0.36	0.48	0
ARHGAP19	-1.61	22.33	23.85	0.31	2.06	2.45	0
ARHGAP20	-0.32	0.57	0.72	0.84	2.66	3.1	0
ARHGAP21	0.47	13.95	15.01	-0.27	6.94	7.72	0
ARHGAP22	0.76	0.9	1.1	-0.16	0.11	0.16	0
ARHGAP23	-1.15	0.23	0.3	0.02	0	0	0
ARHGAP24	-1.04	12.74	13.74	1.03	12.19	13.32	0
ARHGAP25	1.8	28.69	30.66	-0.8	15.41	16.69	0
ARHGAP26	0.33	1.78	2.09	0.27	1.38	1.68	0
ARHGAP27	0.66	10.01	10.86	-0.53	7.39	8.2	0
ARHGAP27P1	0.32	0.65	0.81	-0.23	0.38	0.51	0
ARHGAP27P1-BPTFP1-KPNA2P3	0.28	0.38	0.49	0.09	0.09	0.13	0
ARHGAP28	-0.81	4.17	4.67	0.73	3.26	3.76	0
ARHGAP29	-0.14	1.26	1.51	0.31	4.5	5.11	0
ARHGAP30	-0.37	0.17	0.23	0.5	0.24	0.33	0
ARHGAP31	0.15	3.14	3.56	-0.09	1.31	1.61	0
ARHGAP31-AS1	0.42	0.26	0.34	0.3	0.17	0.24	0
ARHGAP32	0.1	0.85	1.05	0.04	0.19	0.26	0
ARHGAP33	-1.04	6.37	7.02	0.78	4.25	4.83	0
ARHGAP35	-0.16	4.07	4.57	0.01	0.03	0.06	0
ARHGAP39	-0.05	0.2	0.27	0.14	0.78	1	0
ARHGAP4	-0.83	1	1.21	1.12	1.6	1.93	0
ARHGAP42	-0.85	13.02	14.04	0.6	7.84	8.68	0
ARHGAP44	0.01	0.01	0.01	0.81	1.89	2.26	0
ARHGAP45	0.06	0.11	0.16	-0.09	0.18	0.26	0
ARHGAP5	0.35	10.16	11.02	-0.4	11.7	12.78	0
ARHGAP6	1.38	0.38	0.49	-4.1	1.01	1.27	0
ARHGAP9	1.49	0.31	0.41	0.02	0	0	0
ARHGDIA	-0.29	5.67	6.27	0.17	2.81	3.27	0
ARHGDIB	-1.33	0.82	1.01	0.58	0.2	0.28	0
ARHGDIG	-0.4	0.17	0.23	-1.47	0.62	0.8	0
ARHGEF10	-0.15	1.42	1.68	0.24	2.78	3.24	0
ARHGEF10L	-0.53	1.52	1.8	0.12	0.15	0.21	0
ARHGEF11	-0.27	9.2	10	0.01	0.08	0.11	0
ARHGEF12	0.21	5.37	5.95	-0.03	0.22	0.31	0
ARHGEF1	0.52	17.43	18.67	-0.37	11.95	13.06	0
ARHGEF16	1.16	2.65	3.04	-0.48	0.68	0.88	0
ARHGEF17	0.52	5.13	5.7	-0.37	3	3.48	0
ARHGEF18	-0.08	0.76	0.94	0.02	0.13	0.19	0
ARHGEF19	0.22	1.3	1.55	-0.57	5.39	6.07	0
ARHGEF25	-0.25	1.31	1.57	0.27	1.35	1.66	0
ARHGEF26	-0.57	8.14	8.89	0.48	6.22	6.94	0
ARHGEF2	0.86	29.77	31.83	-0.9	30.28	32.66	0
ARHGEF28	-1.12	4.7	5.23	0.54	1.24	1.53	0
ARHGEF34P	0.21	0.63	0.79	-0.15	0.35	0.47	0
ARHGEF35	-0.02	0.05	0.07	-0.03	0.07	0.11	0
ARHGEF3	0.18	1.34	1.6	-0.06	0.28	0.38	0
ARHGEF37	-0.45	0.71	0.88	1.16	3.5	4.02	0
ARHGEF39	-1.47	29.77	31.83	1.05	22.38	24.09	0
ARHGEF40	0.25	3.56	4.02	-0.16	1.65	1.99	0
ARHGEF4	0.49	2.42	2.79	-0.46	2.09	2.48	0
ARHGEF5	0.14	0.88	1.08	-0.14	0.79	1.01	0
ARHGEF6	-1.93	0.31	0.41	3.44	0.72	0.93	0
ARHGEF7	0.37	8.67	9.44	-0.38	8.43	9.31	0
ARHGEF9	0.1	0.49	0.62	-0.21	1.34	1.64	0
ARID1A	0.1	1.74	2.04	-0.17	3.65	4.19	0
ARID1B	-0.44	13.13	14.15	0.4	11.32	12.38	0
ARID2	0.21	3.02	3.44	-0.11	0.96	1.21	0
ARID3A	0.03	0.09	0.12	-0.12	0.48	0.63	0
ARID3B	0.37	3.66	4.12	-0.25	1.84	2.2	0
ARID4A	-0.57	6.38	7.03	0.34	2.63	3.07	0
ARID4B	0.17	1.93	2.25	-0.15	1.57	1.9	0
ARID5A	0.29	1.75	2.06	-0.12	0.43	0.57	0
ARID5B	0.34	6.67	7.33	-0.53	11.21	12.26	0
ARIH1	0.14	2.73	3.13	-0.1	1.51	1.83	0
ARIH2	0.15	3.14	3.57	-0.1	1.64	1.98	0
ARIH2OS	-0.01	0	0.01	-0.23	0.18	0.26	0
ARL1	0.16	3.3	3.74	-0.11	1.73	2.08	0
ARL13B	-0.11	0.63	0.79	0.1	0.48	0.63	0
ARL14	1.84	0.63	0.79	-4.57	1.3	1.6	0
ARL14EP	0.25	2.44	2.81	-0.1	0.58	0.76	0
ARL15	0.38	5.62	6.22	-0.35	4.71	5.33	0
ARL16	0.07	0.42	0.54	0.03	0.14	0.2	0
ARL17A	-0.91	0.91	1.12	0.63	0.47	0.62	0
ARL2	-0.4	4.85	5.4	0.39	4.51	5.12	0
ARL2BP	0.02	0.1	0.15	0.05	0.43	0.57	0
ARL3	-0.11	0.48	0.61	0.26	1.81	2.17	0
ARL4A	-0.33	2.28	2.63	0.23	1.18	1.46	0
ARL4C	0.3	3.78	4.25	-0.22	2.19	2.59	0
ARL4D	0.83	7.11	7.79	-0.72	5.59	6.28	0
ARL5A	-0.01	0.06	0.09	-0.24	3.47	3.99	0
ARL5B	-0.16	1.28	1.54	-0.11	0.62	0.81	0
ARL6	0.21	0.98	1.19	-0.16	0.63	0.81	0
ARL6IP1	-0.49	19.9	21.28	0.55	21.79	23.47	0
ARL6IP4	-0.03	0.23	0.31	0.05	0.38	0.51	0
ARL6IP5	-0.31	11.68	12.63	0.08	1.63	1.97	0
ARL6IP6	-1.14	12.66	13.66	1.01	10.47	11.48	0
ARL8A	-0.05	0.3	0.4	-0.05	0.24	0.33	0
ARL8B	-0.1	1.73	2.03	0.05	0.5	0.65	0
ARMC10	0.19	2.7	3.09	-0.04	0.27	0.36	0
ARMC1	-0.09	1.11	1.34	0.33	7.92	8.77	0
ARMC2	-0.29	0.78	0.97	0.24	0.54	0.71	0
ARMC5	0.07	0.38	0.49	0.03	0.1	0.15	0
ARMC6	0.15	3.01	3.42	-0.22	5.48	6.16	0
ARMC7	0.23	1.25	1.5	0.1	0.33	0.45	0
ARMC8	-0.02	0.11	0.16	-0.1	1.23	1.52	0
ARMC9	0.72	29.65	31.69	-0.54	24.06	25.88	1
ARMCX1	-0.33	5.41	6	0.3	4.34	4.93	0
ARMCX2	-0.54	9.75	10.59	0.11	0.75	0.96	0
ARMCX3	0.12	1.62	1.91	0.04	0.27	0.36	0
ARMCX4	-0.39	5.78	6.4	0.22	2.16	2.56	0
ARMCX5	0.03	0.1	0.15	-0.31	3.47	3.99	0
ARMCX5-GPRASP2	0.01	0.01	0.01	-0.05	0.06	0.09	0
ARMCX6	-0.44	5.75	6.35	0.43	5.29	5.95	0
ARMH3	0.01	0.07	0.1	-0.15	2.02	2.4	0
ARMH4	-0.93	14.02	15.09	1.06	15.88	17.19	0
ARMT1	-0.89	20.6	22.02	0.52	11.23	12.29	0
ARNT	0.09	0.71	0.88	-0.18	2.03	2.42	0
ARNT2	0.01	0.11	0.15	-0.45	18.64	20.13	0
ARNTL2	0.2	0.55	0.7	0.12	0.26	0.36	0
ARNTL	1.15	19.16	20.5	-0.89	14.75	15.99	0
ARPC1A	-0.11	3.15	3.58	0.17	6.15	6.87	0
ARPC1B	-0.03	0.25	0.33	0.08	1.12	1.39	0
ARPC2	0.39	18.52	19.82	-0.34	16.29	17.62	0
ARPC3	0.09	1.86	2.18	-0.05	0.77	0.99	0
ARPC4	0.17	3.9	4.38	-0.19	4.34	4.93	0
ARPC5	-0.44	15.12	16.24	0.25	7.36	8.17	0
ARPC5L	0.39	8.77	9.55	-0.29	5.74	6.43	0
ARPIN	-1.03	19	20.33	0.94	16.88	18.24	0
ARPP19	-0.19	4.94	5.49	0.1	1.63	1.97	0
ARRB1	0.04	0.14	0.19	0.22	1.67	2.02	0
ARRB2	-0.24	2.55	2.93	0.21	1.98	2.36	0
ARRDC1	0.99	14.57	15.67	-0.62	8.46	9.34	0
ARRDC1-AS1	-0.41	2.26	2.61	0.24	0.88	1.11	0
ARRDC2	0.41	4.25	4.76	-0.47	4.92	5.55	0
ARRDC3	2.31	21.84	23.32	-1.54	15.76	17.06	0
ARRDC3-AS1	-0.03	0.01	0.02	0.79	0.55	0.72	0
ARRDC4	1.47	35.63	38.16	-0.91	26.56	28.58	0
ARSA	-0.22	3.98	4.46	0.24	4.54	5.14	0
ARSB	0.38	11.03	11.94	-0.46	13.25	14.42	0
ARSD	-0.14	0.97	1.18	0.1	0.55	0.72	0
ARSE	-1.02	7.58	8.29	0.65	3.41	3.93	0
ARSG	0.83	21.78	23.26	-0.77	20.14	21.7	0
ARSI	0.46	1.38	1.65	-0.42	1.12	1.39	0
ARSJ	-0.26	1.05	1.27	-0.19	0.59	0.76	0
ARSK	0.34	2.29	2.65	-0.08	0.23	0.32	0
ART3	-1.4	7.06	7.74	0.59	1.53	1.85	0
ARV1	-0.3	5.19	5.76	0.31	5.24	5.9	0
ARVCF	-0.5	2.26	2.61	0.65	3.29	3.8	0
ASAH1	-0.88	32.79	35.14	0.86	31.87	34.41	1
ASAH2	0.26	0.28	0.37	-0.57	0.75	0.96	0
ASAH2B	0.44	1.16	1.39	-0.22	0.4	0.53	0
ASAP1	-0.43	15.64	16.79	0.29	9.66	10.61	0
ASAP2	0.02	0.2	0.26	-0.04	0.35	0.47	0
ASAP3	-0.32	3.03	3.45	0.37	3.64	4.17	0
ASB1	-0.04	0.24	0.31	-0.01	0.02	0.03	0
ASB13	-0.41	5.03	5.58	0.52	6.9	7.68	0
ASB14	0.18	0.05	0.08	0.03	0	0.01	0
ASB16	-0.46	0.79	0.97	0.54	0.96	1.2	0
ASB16-AS1	-0.56	4.74	5.28	0.44	3.1	3.59	0
ASB2	-1.88	5.43	6.02	0.02	0.01	0.02	0
ASB3	0.19	0.33	0.43	-0.16	0.25	0.34	0
ASB4	-5.51	2.71	3.1	3.44	0.79	1.01	0
ASB6	0.4	9.31	10.12	-0.36	7.78	8.62	0
ASB7	0.2	2.7	3.09	-0.1	0.83	1.06	0
ASB8	0.02	0.07	0.09	0.06	0.28	0.39	0
ASB9	-1.03	18.56	19.86	0.55	8.47	9.34	0
ASCC1	0.26	3.3	3.74	-0.14	1.19	1.48	0
ASCC2	0	0.02	0.03	-0.11	2.14	2.53	0
ASCC3	0.15	2.55	2.93	-0.12	1.65	1.99	0
ASF1A	-0.35	4.42	4.94	0.1	0.57	0.74	0
ASF1B	-1.53	30.89	33.07	1.32	27.49	29.6	0
ASH1L	0.37	10.37	11.24	-0.18	3.67	4.21	0
ASH1L-AS1	-0.44	0.48	0.61	0.14	0.09	0.13	0
ASH2L	-0.66	17.96	19.23	0.36	8.57	9.45	0
ASIC1	-0.66	9.44	10.26	0.4	4.22	4.8	0
ASIC3	0.29	0.58	0.73	-0.28	0.51	0.67	0
ASIC4	4.35	1.39	1.66	0.01	0	0	0
ASL	0	0	0	-0.01	0.03	0.05	0
ASMTL	0.28	1.41	1.68	-0.23	1	1.25	0
ASNA1	-0.11	2.44	2.8	0.13	3.04	3.52	0
ASNS	-0.77	1.68	1.98	1.18	3.38	3.9	0
ASNSD1	0.09	1.03	1.25	0.05	0.37	0.5	0
ASPA	-2.52	1.62	1.91	2.56	1.57	1.9	0
ASPH	-0.57	21.23	22.68	0.33	12.21	13.33	0
ASPHD1	0.72	17.52	18.76	-0.54	12.81	13.97	0
ASPHD2	0.78	5.44	6.03	-0.47	2.44	2.86	0
ASPM	-0.99	30.2	32.31	0.88	27.69	29.82	0
ASPSCR1	-0.1	0.73	0.9	0.01	0.05	0.08	0
ASRGL1	-1.12	26.84	28.65	1.28	29.2	31.48	0
ASS1	-0.45	0.23	0.3	-0.25	0.09	0.13	0
ASTE1	-0.5	4.81	5.35	0.39	3	3.48	0
ASTN2	-0.53	4.01	4.49	0.7	5.97	6.68	0
ASXL1	-0.07	0.84	1.04	-0.01	0.09	0.13	0
ASXL2	0.14	3.4	3.84	-0.11	2.1	2.49	0
ATAD1	-0.02	0.07	0.1	-0.01	0.03	0.05	0
ATAD2	-0.84	25.72	27.44	0.79	24.29	26.13	0
ATAD2B	0.04	0.14	0.19	-0.1	0.42	0.56	0
ATAD3A	-0.08	0.69	0.86	-0.04	0.3	0.41	0
ATAD3B	0.22	3.61	4.07	-0.36	6.56	7.31	0
ATAD5	-0.67	8.62	9.39	0.83	10.95	11.99	0
ATAT1	0.12	0.42	0.54	-0.01	0.02	0.04	0
ATE1	0.01	0.05	0.07	0.06	0.38	0.51	0
ATF1	0.63	9.31	10.12	-0.41	4.91	5.55	0
ATF2	-0.03	0.22	0.3	0.13	2.01	2.39	0
ATF3	0.17	0.16	0.22	0.08	0.06	0.09	0
ATF4	-0.01	0.07	0.1	0.05	0.63	0.82	0
ATF5	0.56	13.87	14.92	-0.46	10.7	11.72	0
ATF6	-0.03	0.2	0.27	0.04	0.39	0.53	0
ATF6B	-0.32	9.33	10.15	0.23	5.8	6.5	0
ATF7	0.12	1.2	1.45	-0.24	3.3	3.81	0
ATF7IP2	0	0.01	0.01	0.21	0.85	1.08	0
ATF7IP	0	0.02	0.04	-0.06	0.56	0.73	0
ATG101	0.63	17.42	18.65	-0.53	14.43	15.66	0
ATG10	-0.36	3.58	4.04	0.41	4.23	4.81	0
ATG12	-0.09	0.76	0.94	0	0	0.01	0
ATG13	0.22	5.21	5.78	-0.2	4.22	4.8	0
ATG14	-0.04	0.19	0.25	0.05	0.2	0.28	0
ATG16L1	0.2	4.74	5.28	-0.26	6.51	7.26	0
ATG16L2	-0.77	3.94	4.43	0.88	4.69	5.31	0
ATG2A	0.35	6.8	7.47	-0.28	4.8	5.43	0
ATG2B	-0.2	2.09	2.42	0.17	1.53	1.86	0
ATG3	-0.23	5.21	5.78	0.23	4.86	5.49	0
ATG4A	0.33	3.18	3.61	-0.06	0.26	0.36	0
ATG4B	-0.29	9.83	10.67	0.11	2.23	2.63	0
ATG4C	-0.33	3.8	4.28	0.21	1.72	2.07	0
ATG4D	0.05	0.35	0.46	-0.06	0.41	0.54	0
ATG5	-0.08	0.52	0.66	-0.01	0.01	0.03	0
ATG7	0.18	2.29	2.64	-0.26	4.09	4.66	0
ATG9A	0.22	5.87	6.48	-0.23	5.95	6.66	0
ATG9B	1.18	0.79	0.98	-1.13	0.68	0.88	0
ATIC	0.02	0.17	0.23	-0.01	0.05	0.07	0
ATL1	-0.31	3.17	3.59	0.02	0.07	0.1	0
ATL2	0.07	0.74	0.92	-0.06	0.59	0.77	0
ATL3	-0.34	8.68	9.46	0.04	0.3	0.41	0
ATM	-0.01	0.09	0.13	0.12	2.82	3.28	0
ATMIN	0.03	0.17	0.23	-0.04	0.23	0.31	0
ATN1	0.07	0.67	0.83	-0.24	4.43	5.02	0
ATOH8	-1.74	13.45	14.49	1.23	7.84	8.69	0
ATOX1	-0.06	1.21	1.45	0.01	0.04	0.07	1
ATP10A	0.19	2.96	3.38	-0.06	0.48	0.63	1
ATP10B	-0.45	13.6	14.65	0.16	2.94	3.41	0
ATP10D	0.56	13.25	14.28	-0.62	14.34	15.56	0
ATP11A	0.52	17.23	18.46	-0.48	15.91	17.22	0
ATP11B	0.12	1.73	2.03	-0.03	0.24	0.33	0
ATP11C	0.34	5.03	5.59	-0.21	2.23	2.63	0
ATP12A	1.07	0.26	0.35	-3.8	0.88	1.11	0
ATP13A1	0.11	1.78	2.09	-0.18	3.73	4.28	0
ATP13A2	-0.02	0.18	0.24	0.17	4.11	4.69	0
ATP13A3	0.3	11.01	11.92	-0.27	9.43	10.37	0
ATP1A1	0.2	10.61	11.49	-0.16	8.15	9.01	0
ATP1A1-AS1	-0.96	2.56	2.93	1.21	3.69	4.23	0
ATP1B1	0.15	1.29	1.54	0.05	0.25	0.35	0
ATP1B2	0.16	0.02	0.03	0.84	0.14	0.2	0
ATP1B3	0.21	8.22	8.97	-0.23	8.97	9.89	0
ATP23	-0.23	1	1.21	0.11	0.3	0.4	0
ATP2A1	0	0	0	-0.01	0	0.01	0
ATP2A1-AS1	-0.72	3.02	3.44	0.75	3.07	3.55	0
ATP2A2	-0.02	0.28	0.37	-0.08	2.34	2.76	0
ATP2A3	-0.94	5.3	5.88	1.23	7.76	8.6	0
ATP2B1	0.72	18.01	19.28	-0.69	16.98	18.35	0
ATP2B1-AS1	0.82	0.81	1	-0.72	0.62	0.81	0
ATP2B4	0.63	25.63	27.35	-0.85	30.87	33.29	0
ATP2C1	-0.06	0.88	1.08	-0.03	0.33	0.45	0
ATP5F1A	-0.02	0.2	0.27	0.07	1.49	1.81	0
ATP5F1B	0.12	4.29	4.8	-0.13	4.97	5.61	0
ATP5F1C	-0.1	2.08	2.42	0.1	2.04	2.42	0
ATP5F1D	0.18	1.89	2.2	-0.22	2.37	2.79	0
ATP5F1E	-0.01	0.06	0.09	0.02	0.21	0.29	0
ATP5IF1	0.02	0.12	0.17	0.1	1.31	1.6	0
ATP5MC1	-0.04	0.37	0.48	0.01	0.1	0.15	0
ATP5MC2	-0.07	1.22	1.46	0.08	1.36	1.67	0
ATP5MC3	0.16	6.35	6.99	-0.14	5.13	5.78	0
ATP5MD	0.24	5.42	6	-0.14	2.35	2.77	0
ATP5ME	0.06	0.54	0.68	0.1	1.03	1.28	0
ATP5MF	-0.07	1.1	1.33	0.02	0.18	0.25	0
ATP5MG	0.02	0.19	0.25	0.1	1.48	1.8	0
ATP5MPL	0.18	2.88	3.29	-0.03	0.16	0.23	0
ATP5PB	0.03	0.3	0.4	0.01	0.14	0.21	0
ATP5PD	-0.07	0.91	1.11	0.14	2.55	2.99	0
ATP5PF	0.04	0.37	0.48	0.05	0.46	0.61	0
ATP5PO	-0.01	0.06	0.09	0.05	0.55	0.72	0
ATP5S	-0.16	0.92	1.12	0.06	0.2	0.27	0
ATP6AP1	-0.08	1.35	1.61	0.15	3.97	4.53	0
ATP6AP1L	0.75	10.52	11.4	-1.01	13.97	15.18	0
ATP6AP2	0	0.02	0.04	0.04	0.47	0.62	1
ATP6V0A1	0.3	8.97	9.76	-0.08	1.17	1.45	1
ATP6V0A2	0.37	5.52	6.11	-0.2	2.02	2.4	0
ATP6V0A4	-0.14	0.06	0.09	0.72	0.49	0.64	0
ATP6V0B	-0.03	0.31	0.4	-0.07	0.95	1.2	1
ATP6V0C	-0.05	0.29	0.39	0.11	0.92	1.17	1
ATP6V0D1	-0.04	0.42	0.54	0.16	3.53	4.06	1
ATP6V0D2	0.55	18.83	20.14	-0.75	23.99	25.8	0
ATP6V0E1	-0.21	7.69	8.41	0.06	1.03	1.29	1
ATP6V0E2	-0.22	3.7	4.16	0.49	11.53	12.61	1
ATP6V0E2-AS1	-0.29	0.33	0.43	0.48	0.67	0.87	0
ATP6V1A	-0.1	1.87	2.18	0.18	4.35	4.94	1
ATP6V1B1	-1.6	1.29	1.55	1.22	0.71	0.92	0
ATP6V1B1-AS1	-0.56	3.3	3.74	0	0	0.01	0
ATP6V1B2	-0.26	10.65	11.54	0.23	8.76	9.66	1
ATP6V1C1	-0.13	3.32	3.76	0.15	3.98	4.54	1
ATP6V1C2	1.59	7.94	8.68	-0.98	4.14	4.71	0
ATP6V1D	0.11	1.71	2.01	0.18	3.65	4.19	1
ATP6V1E1	-0.09	2.39	2.75	0.01	0.06	0.09	1
ATP6V1E2	-0.03	0.14	0.19	-0.26	2.8	3.26	0
ATP6V1F	0.15	4.29	4.8	-0.06	0.87	1.1	1
ATP6V1G1	0.26	6.98	7.66	-0.28	7.45	8.26	1
ATP6V1H	-0.27	7.52	8.23	0.29	8.17	9.03	1
ATP7A	-0.68	13.75	14.8	0.48	8.66	9.55	0
ATP7B	0	0	0	-0.12	0.86	1.09	0
ATP8A1	0.98	0.86	1.05	-0.2	0.11	0.16	0
ATP8A2	-0.12	0.12	0.17	0.05	0.04	0.07	0
ATP8B1	0.48	1.39	1.66	-0.4	1.01	1.27	0
ATP8B2	-0.14	2.4	2.76	0.06	0.52	0.69	0
ATP8B3	-0.85	2.97	3.39	0.61	1.55	1.88	0
ATP8B4	-2.07	0.62	0.78	1.73	0.42	0.55	0
ATP9A	0.11	1.11	1.34	0.21	3.07	3.55	0
ATP9B	-0.15	1.11	1.34	0.35	4.15	4.73	0
ATPAF1	-0.23	4.21	4.72	0.34	7.13	7.92	0
ATPAF2	0.29	2.92	3.33	-0.25	2.23	2.63	0
ATR	-0.09	1.21	1.45	0.13	2.03	2.41	0
ATRAID	-0.33	9.98	10.83	0.38	11.4	12.47	0
ATRIP-TREX1	0.11	0.05	0.07	0.89	0.81	1.03	0
ATRN	0.08	1.55	1.84	-0.12	3.05	3.53	0
ATRNL1	-0.83	4.28	4.8	1.05	6.04	6.76	0
ATRX	0.15	2.09	2.42	-0.07	0.55	0.72	0
ATXN10	-0.13	2.54	2.91	0.1	1.54	1.86	0
ATXN1	0.69	14.66	15.75	-0.51	10.14	11.13	0
ATXN1L	0.05	0.36	0.47	-0.03	0.21	0.29	0
ATXN2	0.01	0.05	0.07	-0.12	1.08	1.34	0
ATXN2L	0.07	1.01	1.23	-0.16	3.86	4.41	0
ATXN3	-0.04	0.15	0.2	-0.05	0.23	0.32	0
ATXN7	0.11	1.96	2.28	-0.16	3.15	3.64	0
ATXN7L1	0.47	6.19	6.83	-0.4	4.76	5.38	0
ATXN7L2	0.72	8.26	9.01	-0.69	7.51	8.32	0
ATXN7L3	0.27	5.91	6.52	-0.35	8.47	9.35	0
ATXN7L3B	0.28	7.36	8.06	-0.18	3.78	4.33	0
AUH	0.38	5.27	5.85	-0.21	2.07	2.46	0
AUNIP	-0.09	0.52	0.66	0.03	0.12	0.18	0
AUP1	0.18	5.9	6.51	-0.2	6.71	7.47	0
AURKA	-0.63	23.54	25.12	0.46	17.43	18.82	0
AURKAIP1	0.13	1.96	2.28	-0.12	1.62	1.96	0
AURKAPS1	0.15	0.25	0.33	-0.07	0.1	0.14	0
AURKB	-1.01	27.48	29.36	0.88	24.53	26.38	0
AUTS2	-0.81	6.49	7.14	0.87	7.04	7.83	0
AVEN	-0.11	0.57	0.72	0.09	0.36	0.48	0
AVIL	0.02	0.01	0.02	0.16	0.15	0.21	0
AVL9	-0.13	2.34	2.69	0.01	0.09	0.14	0
AVPI1	0.62	19.74	21.1	-0.22	5.84	6.54	0
AXIN1	0.44	12.06	13.02	-0.15	2.46	2.89	0
AXIN2	-0.76	5.4	5.98	0.69	4.43	5.02	0
AXL	1.28	1.42	1.69	-1.74	1.94	2.32	0
AZGP1	-0.02	0.04	0.06	0.16	0.44	0.58	0
AZI2	-0.02	0.12	0.16	0.14	1.63	1.97	0
AZIN1	-0.31	10.74	11.63	0.32	10.95	11.99	0
AZIN2	-0.52	1.92	2.24	0.81	3.93	4.49	0
B2M	-0.08	1.18	1.42	0.16	3.29	3.79	0
B3GALNT1	-0.53	7.23	7.92	0.31	2.97	3.45	0
B3GALNT2	0.01	0.05	0.07	-0.02	0.06	0.09	0
B3GALT1	0.58	0.66	0.82	0.19	0.15	0.21	0
B3GALT2	-1.91	0.73	0.9	0.53	0.09	0.13	0
B3GALT4	-1.3	0.62	0.78	0.57	0.16	0.23	0
B3GALT5	0.45	1.23	1.47	-0.77	2.57	3.01	0
B3GALT6	0.49	12.14	13.11	-0.35	7.78	8.62	0
B3GAT1	0.93	0.97	1.18	-1.63	1.86	2.22	0
B3GAT3	-0.39	9.6	10.43	0.32	7.1	7.89	0
B3GLCT	-0.35	3.64	4.11	0.23	1.86	2.22	0
B3GNT10	-0.18	0.66	0.83	0.07	0.15	0.22	0
B3GNT2	0.18	2.53	2.91	-0.28	4.82	5.45	0
B3GNT4	-0.71	0.73	0.9	0.13	0.07	0.1	0
B3GNT5	-0.02	0.06	0.08	-0.48	6.41	7.15	0
B3GNT7	-0.56	0.17	0.22	0.02	0	0.01	0
B3GNT9	-0.2	0.26	0.35	-0.35	0.48	0.64	0
B3GNTL1	0.08	0.19	0.26	-0.05	0.08	0.12	0
B4GALNT1	-0.45	0.56	0.71	0.48	0.58	0.76	0
B4GALNT3	0.95	3.81	4.28	-0.86	3.11	3.6	0
B4GALNT4	0.16	0.02	0.03	0.83	0.13	0.19	0
B4GALT1	-0.39	11.42	12.35	0.04	0.4	0.54	0
B4GALT1-AS1	-0.53	0.48	0.61	0.25	0.16	0.22	0
B4GALT2	-0.08	0.72	0.89	-0.05	0.28	0.38	0
B4GALT3	0.07	0.6	0.75	-0.43	9.42	10.36	0
B4GALT4	-0.17	2.59	2.98	0.41	9.1	10.02	0
B4GALT5	0.03	0.48	0.61	-0.16	5.38	6.05	0
B4GALT6	0.71	20.55	21.96	-0.72	20.44	22.02	0
B4GALT7	-0.09	0.8	0.98	0.15	1.61	1.95	0
B4GAT1	-0.07	0.47	0.6	0.52	10.62	11.64	0
B9D1	-0.16	0.92	1.13	0.18	1.08	1.34	0
B9D2	0.56	3.05	3.47	-0.21	0.62	0.8	0
BAALC	0.64	0.19	0.25	-0.44	0.11	0.16	0
BAAT	-1.36	31.04	33.23	1.3	29.59	31.92	0
BABAM1	-0.02	0.18	0.24	-0.12	2.4	2.83	0
BABAM2	-0.21	3.28	3.71	0.19	2.81	3.27	0
BACE1	-0.71	4.94	5.49	0.44	2.13	2.52	0
BACE1-AS	-1.78	1.8	2.1	1.63	1.41	1.72	0
BACE2	-0.17	6.79	7.46	0.11	3.49	4.01	0
BACH1	0.65	17.97	19.23	-0.66	17.79	19.21	0
BACH2	0.32	1.68	1.98	-0.19	0.7	0.9	0
BAD	-0.27	2.3	2.65	0.41	4.38	4.97	0
BAG1	0.23	2.19	2.53	-0.01	0.04	0.06	0
BAG2	-0.01	0.04	0.06	-0.12	1.19	1.48	0
BAG3	0.62	20.66	22.09	-0.61	20.09	21.65	0
BAG4	-0.07	0.34	0.44	-0.01	0.01	0.02	0
BAG5	-0.4	10.4	11.27	0.33	7.69	8.52	0
BAG6	0.23	8.37	9.13	-0.27	10.15	11.14	0
BAGE2	0.1	0.1	0.13	-0.64	1.08	1.34	0
BAHCC1	-0.68	13.49	14.53	0.41	7.2	7.99	0
BAHD1	0.23	5	5.56	-0.29	6.71	7.48	0
BAIAP2	0.93	22.38	23.9	-0.69	17.01	18.38	0
BAIAP2-AS1	0.47	5.65	6.25	-0.11	0.56	0.73	0
BAIAP2L1	0.22	7.18	7.87	-0.28	9.53	10.48	0
BAIAP2L2	0.06	0.36	0.47	-0.27	2.9	3.37	0
BAIAP3	-0.39	0.3	0.4	0.18	0.1	0.15	0
BAK1	0.74	15.67	16.82	-0.46	8.86	9.76	0
BAMBI	-0.12	3.06	3.48	0.04	0.48	0.63	0
BANCR	0.75	0.24	0.32	-1.43	0.46	0.61	0
BANF1	-0.03	0.19	0.26	0.09	1.06	1.32	0
BANP	-0.05	0.19	0.25	0.05	0.18	0.25	0
BAP1	0.07	0.96	1.17	0.02	0.19	0.27	0
BARD1	-1.3	21.85	23.34	1.13	18.68	20.17	0
BARHL2	-0.02	0.01	0.02	-0.26	0.21	0.3	0
BATF2	0.81	2.71	3.1	-0.63	1.78	2.13	0
BATF3	1.12	0.82	1.01	-0.4	0.2	0.28	0
BAX	-0.31	6.69	7.35	0.25	4.79	5.41	0
BAZ1A	0.22	3.54	4	-0.1	0.99	1.25	0
BAZ1B	-0.12	2.02	2.34	0.17	3.43	3.94	0
BAZ2A	0.49	17.41	18.64	-0.44	15.49	16.78	0
BAZ2B	-0.11	0.83	1.02	-0.07	0.4	0.53	0
BBC3	-0.39	2.04	2.37	0.74	5.27	5.94	0
BBIP1	-0.21	1.34	1.6	0.05	0.15	0.21	0
BBOF1	-0.35	0.5	0.64	0.41	0.59	0.77	0
BBOX1-AS1	0	0	0	2.1	0.32	0.43	0
BBS10	0.1	0.43	0.55	-0.07	0.22	0.31	0
BBS12	0.44	3.08	3.51	-0.26	1.24	1.53	0
BBS1	-0.15	0.86	1.06	0.34	3.07	3.55	0
BBS2	0.1	0.58	0.73	0.19	1.62	1.96	0
BBS4	-0.31	4.73	5.27	0.38	6.31	7.04	0
BBS5	-0.07	0.54	0.68	0.1	0.93	1.17	0
BBS7	-0.2	2.08	2.41	0.14	1.1	1.37	0
BBS9	-0.19	1.23	1.47	0.54	6.7	7.46	0
BBX	0.17	4.61	5.14	-0.31	9.93	10.9	0
BCAM	-0.34	1.52	1.8	0.56	3.32	3.83	0
BCAN	-0.8	0.69	0.86	0.59	0.39	0.52	1
BCAP29	-0.2	3.64	4.11	0.05	0.43	0.57	0
BCAP31	0.42	17.96	19.22	-0.41	17.36	18.75	0
BCAR1	0.07	0.59	0.74	-0.34	5.63	6.32	0
BCAR3	0.19	3.05	3.47	-0.25	4.64	5.25	0
BCAS2	0.11	1.67	1.96	-0.07	0.81	1.03	0
BCAS3	-0.31	11.01	11.92	0.18	5.34	6.01	0
BCAS4	1.05	3.32	3.76	-0.28	0.46	0.61	0
BCAT1	0.04	0.01	0.01	-4.56	1.47	1.79	0
BCAT2	0.09	0.77	0.95	0.01	0.05	0.08	0
BCCIP	0.34	9.49	10.31	-0.31	8.1	8.96	0
BCDIN3D	-0.21	0.44	0.56	0.08	0.11	0.16	0
BCDIN3D-AS1	-0.92	0.93	1.14	-0.25	0.12	0.17	0
BCHE	-1.1	27.15	28.99	0.9	22.82	24.56	0
BCKDHA	-0.01	0.02	0.04	0.15	1.49	1.81	0
BCKDHB	-0.38	4.35	4.86	0.4	4.64	5.25	0
BCKDK	-0.03	0.2	0.27	-0.07	0.56	0.73	0
BCL10	0.4	5.24	5.81	-0.26	2.61	3.05	0
BCL2	-1.1	14.9	16.01	0.91	11.51	12.58	1
BCL2A1	0.4	15.9	17.06	-0.38	15	16.26	1
BCL2L11	-0.1	0.92	1.13	0.24	3.41	3.92	0
BCL2L1	0.43	9.52	10.34	-0.35	7.12	7.91	0
BCL2L12	0.15	1.92	2.25	-0.01	0.06	0.09	0
BCL2L13	-0.22	7.69	8.4	0.17	5.02	5.67	0
BCL2L2	0.17	2.43	2.8	-0.25	4.25	4.84	0
BCL3	0.94	5.87	6.49	-0.65	3.29	3.79	0
BCL6	1.7	32.74	35.08	-1.64	31.55	34.03	0
BCL7A	-0.2	1.93	2.25	-0.05	0.23	0.32	0
BCL7B	-0.01	0.05	0.07	-0.09	0.57	0.74	0
BCL7C	-0.28	3.81	4.28	0.57	10.45	11.46	0
BCL9	0.43	12	12.96	-0.51	14.04	15.25	0
BCL9L	0.77	17.49	18.73	-0.87	18.92	20.43	0
BCLAF1	0.08	0.95	1.16	-0.07	0.77	0.99	0
BCLAF3	0	0	0	0.11	0.34	0.46	0
BCOR	-0.44	8.58	9.35	0.26	3.79	4.34	0
BCORL1	0.51	7.5	8.21	-0.41	5.27	5.93	0
BCR	0.2	3.66	4.12	-0.12	1.45	1.77	0
BCS1L	-0.02	0.15	0.21	0.08	0.82	1.04	0
BCYRN1	0.19	0.17	0.23	0.17	0.15	0.21	0
BDH1	-0.56	13.78	14.84	0.52	12.38	13.52	1
BDH2	-0.33	2.97	3.38	0.45	4.56	5.17	0
BDNF	2.45	7.25	7.94	-2.45	6.81	7.58	0
BDP1	0.01	0.08	0.11	-0.01	0.06	0.09	0
BECN1	0.16	3.33	3.77	-0.2	4.58	5.19	0
BEGAIN	0.76	1.9	2.22	-0.31	0.47	0.63	0
BEND3	0.33	3.5	3.95	-0.1	0.55	0.72	0
BEND3P3	-2.21	2.01	2.33	1.78	1.21	1.49	0
BEND5	1.82	5.99	6.62	-1.34	3.9	4.46	0
BEND6	-0.56	0.81	1	0.26	0.24	0.32	0
BEND7	0.26	0.44	0.56	0.3	0.53	0.7	0
BEST1	-0.41	11.34	12.27	0.39	10.13	11.11	1
BET1	0.27	4.49	5.01	-0.22	3.12	3.61	0
BET1L	0.19	3.72	4.18	-0.24	5.07	5.71	0
BEX1	-0.02	0.02	0.03	-0.56	1.39	1.7	0
BEX2	0.44	2.6	2.98	-0.13	0.38	0.51	0
BEX3	-0.38	12.31	13.29	0.21	5.34	6	0
BEX4	-0.11	1.67	1.97	-0.01	0.07	0.1	0
BFAR	-0.5	19.74	21.1	0.33	12.61	13.76	0
BFSP1	-0.39	1.77	2.08	-0.1	0.2	0.28	0
BGN	-2.72	0.51	0.64	2.1	0.32	0.44	0
BHLHA15	2.12	1.72	2.02	-3.12	2.28	2.69	0
BHLHE22	-2.31	3.48	3.93	1.79	1.92	2.29	0
BHLHE40	0.66	20.24	21.64	-0.37	10.96	12	0
BHLHE41	0.04	0.45	0.58	0.05	0.6	0.78	0
BICC1	0.46	6.28	6.92	-0.18	1.39	1.69	0
BICD1	0.5	10.63	11.52	-0.21	2.87	3.33	0
BICD2	0	0.02	0.04	-0.04	0.4	0.53	0
BICDL1	-0.13	1.75	2.06	0.13	1.8	2.16	0
BICRA	0.03	0.09	0.13	-0.13	0.49	0.65	0
BICRAL	-0.17	1.43	1.7	0.05	0.22	0.3	0
BID	0.16	2.46	2.83	-0.06	0.45	0.6	0
BIK	0.2	0.17	0.23	0.25	0.23	0.32	0
BIN1	-0.34	2.32	2.68	0.23	1.16	1.44	0
BIN3	-0.59	16.89	18.1	0.55	15.17	16.44	0
BIRC2	0.27	4.86	5.4	-0.31	5.66	6.35	0
BIRC3	1.08	1.18	1.41	-0.67	0.56	0.73	0
BIRC5	-0.87	25.59	27.3	0.79	23.58	25.36	0
BIRC6	0.24	7	7.68	-0.11	2.2	2.6	0
BIRC7	0.57	8.62	9.39	-0.51	7.8	8.63	1
BISPR	0.23	0.6	0.75	-0.11	0.2	0.28	0
BIVM	0.14	0.42	0.55	0.16	0.49	0.64	0
BLACAT1	0.7	0.28	0.37	-0.7	0.25	0.35	0
BLCAP	0.32	11.04	11.95	-0.23	7.1	7.89	0
BLM	-0.85	19.15	20.49	0.71	15.52	16.81	0
BLMH	-0.1	1.2	1.44	0.21	3.98	4.54	0
BLOC1S1	-0.33	2.57	2.94	0.5	4.85	5.48	0
BLOC1S2	0.4	8.58	9.35	-0.18	2.56	3	0
BLOC1S3	-0.08	0.41	0.53	0.2	1.64	1.98	0
BLOC1S4	0.28	1.6	1.89	-0.33	1.95	2.33	0
BLOC1S6	-0.37	9.01	9.8	0.21	3.95	4.51	0
BLVRA	0.33	8.67	9.44	-0.23	5.16	5.82	0
BLVRB	-0.57	11.32	12.25	0.67	13.41	14.59	0
BLZF1	0.2	2.66	3.04	-0.23	3.23	3.73	0
BMF	-0.02	0.04	0.07	0.42	3.09	3.58	0
BMI1	0.02	0.03	0.04	-0.19	0.32	0.43	0
BMP1	0.34	7.7	8.41	-0.35	7.71	8.54	0
BMP2	0.71	3.98	4.46	-1.07	6.5	7.24	0
BMP2K	-0.11	1.2	1.44	-0.05	0.41	0.55	0
BMP6	2.82	1.16	1.4	-1.83	0.67	0.87	0
BMP7	-0.34	6.29	6.93	0.02	0.08	0.12	0
BMP8A	0.82	3.38	3.82	-0.66	2.33	2.75	0
BMP8B	1.34	26.07	27.82	-0.79	16.91	18.27	0
BMPER	2.17	0.64	0.8	-1.19	0.3	0.41	0
BMPR1A	-0.17	1.52	1.8	0.08	0.47	0.62	0
BMPR1B	0.39	3.17	3.6	-0.36	2.6	3.04	0
BMPR2	-0.25	7.55	8.26	0.25	7.15	7.94	0
BMS1	0.44	12.42	13.41	-0.3	7.72	8.55	0
BMS1P1	1.02	1.1	1.33	-0.93	0.88	1.11	0
BMS1P14	0.37	1.72	2.02	-0.11	0.28	0.38	0
BMS1P20	0.29	3.91	4.4	-0.31	4.04	4.61	0
BMS1P2	0.5	0.44	0.57	0.11	0.07	0.1	0
BMS1P4	0.07	0.09	0.13	-0.13	0.18	0.25	0
BMT2	0.12	0.77	0.95	0.05	0.25	0.34	0
BMX	0.75	1.55	1.84	-1.03	2.28	2.69	0
BNC2	-0.7	17.53	18.77	0.43	9.59	10.55	0
BNC2-AS1	-0.84	0.63	0.79	1.21	1.11	1.37	0
BNIP1	0.28	2.48	2.85	-0.22	1.65	1.99	0
BNIP2	-0.24	5.14	5.7	0.09	1.06	1.32	0
BNIP3	1.23	26.37	28.13	-1.15	24.64	26.5	0
BNIP3L	0.21	5.16	5.73	-0.09	1.18	1.47	0
BOC	1.11	13.61	14.66	-0.82	9.53	10.48	0
BOD1	-0.2	3.49	3.94	0.24	4.38	4.97	0
BOD1L1	0.05	0.52	0.66	-0.06	0.56	0.74	0
BOK	0.79	12.83	13.84	-0.31	3.98	4.54	0
BOLA1	-0.65	5.68	6.28	0.51	3.64	4.17	0
BOLA2-SMG1P6	0.07	0.15	0.21	-0.2	0.65	0.84	0
BOLA3	0.07	0.62	0.78	-0.04	0.3	0.41	0
BOLA3-AS1	-0.03	0.06	0.08	-0.14	0.48	0.63	0
BOP1	0.23	6.1	6.73	-0.36	10.55	11.56	0
BORA	-0.76	10.43	11.3	0.42	4.13	4.7	0
BORCS5	0.2	1.56	1.85	-0.07	0.32	0.44	0
BORCS6	-0.09	0.29	0.38	0.29	1.53	1.85	0
BORCS7	0.19	1.12	1.35	0	0	0.01	0
BORCS8	-0.18	1.48	1.75	0.12	0.7	0.9	0
BPGM	-0.25	3.12	3.54	0.09	0.54	0.71	0
BPHL	-0.66	7.16	7.85	0.69	7.24	8.04	0
BPIFB4	-0.26	0.1	0.14	0.48	0.21	0.29	0
BPIFB6	2.9	0.59	0.74	-2.9	0.52	0.68	0
BPNT1	0.1	0.94	1.14	-0.23	3.43	3.95	0
BPTF	-0.01	0.06	0.09	0.03	0.25	0.35	0
BRAF	0.22	2.85	3.26	-0.18	1.91	2.28	0
BRAP	0.15	1.79	2.1	-0.15	1.63	1.96	0
BRAT1	-0.45	10.99	11.89	0.21	3.49	4.01	0
BRCA1	-0.96	24.83	26.5	0.89	23.01	24.77	1
BRCA2	-0.84	15.16	16.28	0.71	12.05	13.16	0
BRCC3	-0.23	3.61	4.07	0.16	1.87	2.23	0
BRD1	0.07	0.53	0.68	-0.04	0.24	0.33	0
BRD2	0.27	10.55	11.43	-0.14	4.23	4.81	0
BRD3	-0.27	3.13	3.56	0.16	1.24	1.52	0
BRD3OS	0.18	1.99	2.32	-0.07	0.46	0.61	0
BRD4	-0.17	3.7	4.17	-0.08	1.14	1.42	0
BRD7	-0.18	2.59	2.97	0.25	3.96	4.51	0
BRD8	-0.37	10	10.84	0.31	7.66	8.49	0
BRD9	0.17	1.92	2.24	-0.06	0.38	0.51	0
BRF1	-0.06	0.34	0.44	0.08	0.53	0.7	0
BRF2	0.1	0.43	0.55	-0.16	0.81	1.03	0
BRI3	-0.07	1.11	1.34	0.16	4.07	4.64	0
BRI3BP	0.17	0.95	1.15	0.16	0.79	1.01	0
BRICD5	-0.47	0.66	0.83	0.67	1.13	1.4	0
BRIP1	-1.16	19.33	20.68	1.09	17.77	19.18	0
BRIX1	0.07	0.7	0.87	-0.2	3.15	3.64	0
BRK1	0.12	2.43	2.79	-0.02	0.18	0.26	0
BRMS1	0.11	1.42	1.69	-0.07	0.67	0.86	0
BRMS1L	-0.06	0.22	0.29	0.17	1.06	1.32	0
BROX	-0.37	6.66	7.32	0.27	4.05	4.61	0
BRPF1	0.13	1.48	1.75	0.01	0.06	0.09	0
BRPF3	-0.19	3.53	3.98	0.07	0.6	0.79	0
BRSK1	0.35	1.61	1.9	-0.92	6.23	6.96	0
BRSK2	1.12	12.09	13.05	-0.66	7.25	8.05	0
BRWD1	0.09	0.9	1.1	-0.07	0.56	0.73	0
BRWD3	0.38	7.52	8.23	-0.44	8.83	9.74	0
BSCL2	-0.31	0.96	1.17	0.42	1.47	1.79	0
BSDC1	0.09	1.51	1.79	-0.14	2.78	3.23	0
BSG	0.13	3.26	3.69	-0.12	2.82	3.28	0
BSN	-0.05	0.11	0.16	0.4	2.22	2.62	0
BSPRY	1.32	1.38	1.64	-0.56	0.41	0.54	0
BST1	-0.07	0.21	0.28	0.19	0.9	1.13	0
BST2	-0.14	3.29	3.72	0.01	0.08	0.11	0
BTAF1	0.39	9.18	9.98	-0.25	4.69	5.31	0
BTBD10	-0.07	0.64	0.8	0.12	1.42	1.73	0
BTBD1	0.05	0.66	0.83	0	0	0.02	0
BTBD16	-0.37	0.13	0.18	-0.63	0.19	0.27	0
BTBD19	0.41	1.52	1.8	-0.55	2.11	2.5	0
BTBD2	-0.46	8.41	9.16	0.61	11.5	12.57	0
BTBD3	0.04	0.45	0.58	-0.2	5.38	6.05	0
BTBD6	-0.3	5.82	6.43	0.32	6.05	6.77	0
BTBD7	0.01	0.03	0.05	0.05	0.25	0.34	0
BTBD8	-0.41	0.41	0.53	-0.52	0.45	0.59	0
BTBD9	0.12	0.97	1.18	-0.25	2.87	3.34	0
BTD	-0.12	1.58	1.86	0.01	0.02	0.04	0
BTF3	0.21	7.61	8.33	-0.17	5.37	6.04	0
BTF3L4	-0.07	0.53	0.68	0.01	0.02	0.04	0
BTG1	0.3	6.3	6.94	-0.4	9.04	9.96	0
BTG2	-0.9	7.18	7.87	1.19	10.36	11.36	0
BTG3	0.04	0.26	0.35	-0.02	0.13	0.18	0
BTG3-AS1	0.95	1.26	1.51	-0.19	0.14	0.2	0
BTN2A1	-0.19	2.75	3.15	-0.39	7.49	8.31	0
BTN2A2	-0.23	4.27	4.78	0.12	1.35	1.65	0
BTN2A3P	0.12	0.22	0.3	0.01	0.01	0.02	0
BTN3A1	-0.5	7.91	8.65	0.03	0.12	0.17	0
BTN3A2	-0.38	9.1	9.89	0.17	2.52	2.95	0
BTN3A3	-0.17	0.97	1.18	0	0	0.01	0
BTNL8	3.25	7.45	8.15	-2.77	6.05	6.77	0
BTNL9	0.36	0.83	1.02	-0.64	1.81	2.17	0
BTRC	-0.16	1.57	1.86	0.11	0.79	1.01	0
BUB1	-0.69	24.34	25.97	0.57	20.39	21.97	0
BUB1B	-0.87	25.46	27.17	0.69	20.79	22.39	0
BUB3	-0.34	12.39	13.37	0.25	8.35	9.22	0
BUD13	-0.43	4.29	4.8	0.32	2.56	2.99	0
BUD23	0.29	5.91	6.53	-0.33	6.75	7.51	0
BUD31	0.12	1.3	1.56	-0.05	0.32	0.44	0
BVES	-0.13	1.08	1.31	0.04	0.23	0.31	0
BYSL	0.44	9.91	10.75	-0.54	12.1	13.22	0
BZW1	0.69	24.59	26.24	-0.45	16.92	18.28	0
BZW2	-0.1	1.89	2.21	-0.01	0.03	0.05	0
C10orf143	-0.09	0.04	0.06	0.85	0.79	1.01	0
C10orf67	1.16	3.15	3.57	-1.3	3.42	3.93	0
C10orf88	0.13	0.76	0.94	-0.22	1.56	1.89	0
C10orf90	-0.05	0.6	0.76	0.05	0.45	0.6	0
C11orf1	-0.38	3.15	3.57	0.3	2.09	2.48	0
C11orf24	0.16	5.13	5.69	-0.19	6.22	6.95	0
C11orf45	-0.52	0.18	0.24	0.02	0	0.01	0
C11orf49	-0.12	0.65	0.81	0.26	2.03	2.42	0
C11orf54	0	0	0	0.11	0.49	0.64	0
C11orf58	0.06	0.81	1	-0.1	2.02	2.41	0
C11orf68	0.28	5.77	6.38	-0.45	10.28	11.27	0
C11orf71	-0.87	3.82	4.3	0.69	2.44	2.86	0
C11orf74	-0.18	1.48	1.76	0.29	2.99	3.46	0
C11orf80	-0.47	2.97	3.39	0.41	2.27	2.68	0
C11orf86	2.9	0.57	0.72	-2.9	0.51	0.66	0
C11orf91	1.34	4.24	4.75	-0.73	1.67	2.01	0
C11orf95	0.06	0.27	0.35	-0.18	1.28	1.57	0
C11orf96	1.65	15.74	16.9	-1.3	12.17	13.29	0
C11orf98	-0.08	0.09	0.13	0.18	0.25	0.34	0
C12orf10	0.06	0.42	0.54	-0.07	0.51	0.66	0
C12orf29	0.01	0.02	0.03	0	0	0.01	0
C12orf4	-0.33	4.97	5.53	0.14	1.2	1.48	0
C12orf43	0.09	0.63	0.79	-0.03	0.15	0.22	0
C12orf45	0.07	0.35	0.46	-0.13	0.79	1.01	0
C12orf49	0.05	0.67	0.84	0.05	0.58	0.75	0
C12orf57	-0.25	3.7	4.16	0.08	0.63	0.81	0
C12orf60	-0.03	0.04	0.06	0.1	0.17	0.24	0
C12orf65	-0.15	0.77	0.95	0.19	1.11	1.38	0
C12orf66	-0.17	0.86	1.05	0.16	0.69	0.9	0
C12orf73	0.89	6.62	7.28	-0.2	0.73	0.94	0
C12orf75	-0.01	0.06	0.08	-0.12	1.25	1.54	0
C12orf76	-0.5	6.21	6.84	0.53	6.49	7.23	0
C13orf46	0.22	0.29	0.38	-1.04	2.42	2.85	0
C14orf119	0.48	12.7	13.7	-0.29	6.67	7.43	0
C14orf132	0.38	2.02	2.35	-0.23	0.86	1.1	0
C14orf28	0.01	0.01	0.02	0.1	0.11	0.16	0
C14orf93	-0.09	0.34	0.44	-0.17	0.73	0.94	0
C15orf39	0.13	2.53	2.91	-0.25	6.44	7.18	0
C15orf40	-0.09	0.53	0.67	0.13	0.77	0.99	0
C15orf41	0.05	0.14	0.19	0.13	0.49	0.64	0
C15orf54	1.91	1.4	1.66	-6.04	3.12	3.61	0
C15orf59	-1.92	0.31	0.41	4.58	1.4	1.71	0
C15orf61	-0.16	0.44	0.57	0.1	0.23	0.31	0
C15orf65	0.8	1.8	2.11	-0.16	0.17	0.24	0
C16orf45	0.65	10.91	11.81	-0.62	9.91	10.88	0
C16orf46	0.49	1.22	1.46	-0.57	1.43	1.75	0
C16orf47	-0.2	0.1	0.14	-0.96	0.55	0.72	0
C16orf58	-0.33	9.38	10.19	0.27	6.77	7.53	0
C16orf70	0.62	12.21	13.18	-0.38	6.4	7.14	0
C16orf71	-0.2	0.11	0.15	0.72	0.65	0.84	0
C16orf72	0.41	11.37	12.3	-0.42	11.35	12.41	0
C16orf74	-3.07	6	6.63	2.73	4.47	5.07	0
C16orf86	-0.82	1.35	1.61	1	1.77	2.13	0
C16orf87	-0.34	1.65	1.95	0.32	1.34	1.64	0
C16orf91	0.45	5.06	5.62	-0.25	2.01	2.39	0
C16orf95	-0.61	2.82	3.22	0.69	3.32	3.82	0
C17orf100	-0.05	0.07	0.11	-0.09	0.14	0.19	0
C17orf107	0.34	0.27	0.35	0	0	0	0
C17orf113	-0.41	0.23	0.31	0.1	0.04	0.06	0
C17orf51	0.06	0.67	0.84	-0.04	0.29	0.39	0
C17orf53	-0.37	3.93	4.41	0.35	3.49	4.01	0
C17orf58	0.12	0.67	0.84	0.02	0.07	0.11	0
C17orf67	0.14	0.13	0.17	0.18	0.18	0.25	0
C17orf75	-0.35	3.74	4.21	0.34	3.39	3.9	0
C17orf80	-0.01	0.03	0.04	0.05	0.3	0.41	0
C17orf97	0.23	0.25	0.34	0	0	0	0
C18orf21	0.32	2.76	3.16	-0.16	0.88	1.11	0
C18orf25	0.37	6.8	7.46	-0.44	8.32	9.19	0
C18orf32	-0.16	0.19	0.26	0.36	0.55	0.72	0
C18orf54	-0.94	12.44	13.42	0.85	10.5	11.51	0
C18orf65	-0.21	0.16	0.22	-0.8	0.79	1.01	0
C19orf12	-0.13	2.14	2.47	0.15	2.85	3.32	0
C19orf24	0.27	5.3	5.87	-0.31	6.46	7.2	0
C19orf25	-0.16	1.69	1.99	0.08	0.49	0.64	0
C19orf44	0.17	1.09	1.32	-0.31	2.76	3.21	0
C19orf47	-0.22	2.79	3.19	0.16	1.59	1.92	0
C19orf48	-0.15	3.32	3.76	0.09	1.25	1.54	0
C19orf53	0.21	4.88	5.42	-0.17	3.47	3.99	0
C19orf54	-0.73	12.66	13.65	0.59	9.16	10.09	0
C19orf57	-0.65	5.57	6.17	0.71	6.15	6.88	0
C19orf66	0.04	0.19	0.26	-0.07	0.42	0.56	0
C19orf70	0.04	0.23	0.31	-0.03	0.19	0.27	0
C19orf71	-0.25	1.25	1.49	0.43	2.44	2.86	0
C19orf73	0.78	1.05	1.27	-0.64	0.74	0.95	0
C19orf81	0.38	0.4	0.52	-0.16	0.12	0.17	0
C1D	-0.26	2.37	2.73	-0.03	0.11	0.16	0
C1GALT1	0.14	1.48	1.75	-0.17	1.94	2.31	0
C1GALT1C1	0.34	5.49	6.08	-0.25	3.28	3.78	0
C1GALT1C1L	0	0	0	0	0	0	0
C1orf109	0.02	0.08	0.12	-0.01	0.02	0.04	0
C1orf112	-0.83	17.96	19.22	0.73	15.27	16.54	0
C1orf115	0.18	0.72	0.9	0.39	2.65	3.1	0
C1orf116	-1.12	1.59	1.87	0.38	0.26	0.35	0
C1orf122	0.19	1.78	2.09	-0.2	1.75	2.1	0
C1orf123	-0.16	1.44	1.71	0.26	2.97	3.45	0
C1orf131	-0.04	0.11	0.15	0.12	0.43	0.57	0
C1orf159	0.26	3.25	3.69	-0.28	3.48	4	0
C1orf162	-0.08	0.13	0.18	0.27	0.7	0.9	0
C1orf174	-0.17	2.66	3.04	0.07	0.68	0.88	0
C1orf198	-0.16	1.18	1.42	0.6	9.33	10.27	0
C1orf21	0.06	0.37	0.48	0.15	1.65	1.99	0
C1orf216	0.33	8.14	8.88	-0.4	10.14	11.12	0
C1orf220	0.06	0.04	0.06	-0.46	0.38	0.51	0
C1orf226	-0.6	1.48	1.75	0.4	0.71	0.91	0
C1orf35	0.12	0.53	0.67	0.19	1.1	1.36	0
C1orf43	-0.02	0.23	0.3	-0.03	0.35	0.48	0
C1orf50	0.36	2.82	3.23	-0.23	1.33	1.62	0
C1orf52	0.39	5.37	5.95	-0.23	2.28	2.69	0
C1orf53	-0.03	0.03	0.05	0.17	0.21	0.3	0
C1orf54	-0.15	0.11	0.15	0.28	0.21	0.29	0
C1orf56	-0.69	4.68	5.21	0.69	4.5	5.1	0
C1orf61	0.21	0.06	0.09	-0.15	0.04	0.06	0
C1orf74	0.08	0.19	0.26	-0.31	1.13	1.41	0
C1QBP	0.27	10.29	11.15	-0.3	11.18	12.24	0
C1QL1	-0.67	2.9	3.31	0.88	4.44	5.04	0
C1QL4	-0.87	2.9	3.31	0.69	1.79	2.15	0
C1QTNF1	-0.41	3.38	3.82	0.21	1	1.26	0
C1QTNF2	-3.42	6.69	7.35	2.74	4.01	4.57	0
C1QTNF3	0.46	0.66	0.82	-0.45	0.6	0.78	0
C1QTNF6	-0.32	0.28	0.37	0.84	1.24	1.53	0
C1R	-0.56	5.35	5.93	0.29	1.7	2.05	0
C1RL	-0.42	2.84	3.24	0.3	1.51	1.84	0
C1RL-AS1	0.58	1.2	1.45	-0.2	0.26	0.35	0
C1S	-0.2	0.21	0.28	-0.16	0.14	0.19	0
C20orf194	-0.32	6.32	6.96	0.16	1.93	2.3	0
C20orf196	-0.06	0.14	0.19	0.07	0.15	0.22	0
C20orf204	-0.01	0.01	0.02	-0.16	0.16	0.23	0
C20orf27	-0.18	3.6	4.06	0.25	5.98	6.69	0
C20orf96	0.07	0.22	0.29	0.28	1.57	1.9	0
C21orf2	-0.06	0.23	0.31	0.22	1.39	1.7	0
C21orf58	-1.23	16.63	17.82	1	12.77	13.92	0
C21orf59-TCP10L	-0.16	0.17	0.23	0.48	0.81	1.03	0
C21orf91	-0.51	13.81	14.86	0.55	14.73	15.98	0
C22orf23	0.17	0.61	0.76	0.07	0.17	0.24	0
C22orf34	-0.04	0.01	0.01	0.48	0.14	0.2	0
C22orf39	0.01	0.04	0.07	0.17	1.54	1.86	0
C22orf46	-0.23	2.54	2.91	0.34	4.4	4.99	0
C2	-0.36	0.54	0.68	0.18	0.18	0.25	0
C2CD2	0.19	4.08	4.57	-0.06	0.61	0.79	0
C2CD2L	0.44	5.95	6.57	-0.39	4.92	5.55	0
C2CD3	-0.34	5.87	6.49	0.28	4.13	4.7	0
C2CD4C	0.2	0.04	0.06	-3.8	0.9	1.14	0
C2CD4D	-0.46	0.68	0.85	0.5	0.73	0.93	0
C2CD5	-0.35	9.43	10.25	0.3	7.6	8.42	0
C2CD6	-0.11	0.23	0.3	-0.08	0.15	0.21	0
C2orf15	0.79	1.15	1.39	0.22	0.21	0.29	0
C2orf16	-0.02	0.01	0.02	-1.04	1.46	1.77	0
C2orf27A	0.23	0.93	1.13	-0.4	2.02	2.41	0
C2orf42	0.18	1.45	1.73	-0.03	0.14	0.2	0
C2orf49	0.03	0.17	0.23	0.14	1.13	1.41	0
C2orf68	-0.1	0.61	0.76	0.24	2.41	2.83	0
C2orf69	-0.17	2.66	3.04	0.08	0.71	0.91	0
C2orf72	-0.15	0.35	0.46	0.41	1.56	1.89	0
C2orf74	0.02	0.05	0.07	0.16	0.74	0.95	0
C2orf76	0	0	0	0.2	0.93	1.17	0
C2orf81	0.28	0.71	0.88	-0.16	0.29	0.39	0
C2orf88	-0.38	0.45	0.58	0.04	0.02	0.04	0
C2orf92	0.37	0.53	0.67	-0.15	0.15	0.22	0
C3	1.01	0.41	0.53	-0.78	0.27	0.37	0
C3AR1	0.4	2.24	2.58	-0.59	3.76	4.3	0
C3orf14	-0.43	13.19	14.22	0.59	17.97	19.4	0
C3orf18	-0.78	4.17	4.67	0.45	1.55	1.88	0
C3orf33	0.8	11.08	11.99	-0.69	8.86	9.77	0
C3orf38	-0.17	1.57	1.86	0.21	2.15	2.54	0
C3orf52	0.61	4.8	5.34	-0.54	3.83	4.38	0
C3orf58	0.02	0.09	0.12	-0.01	0.03	0.05	0
C3orf62	0.15	0.31	0.4	-0.16	0.32	0.43	0
C3orf67	0.78	13.91	14.97	-0.66	11.13	12.18	0
C3orf70	-0.92	1.24	1.49	0.27	0.18	0.25	0
C3orf80	0.53	0.68	0.85	-0.23	0.2	0.28	0
C3orf85	0.52	1.51	1.79	-0.63	1.9	2.27	0
C4orf19	-0.76	1.64	1.94	1.01	2.55	2.99	0
C4orf3	0.03	0.16	0.22	0.22	3.46	3.98	0
C4orf33	-0.84	7.14	7.83	0.89	7.37	8.18	0
C4orf36	-1.22	0.7	0.87	1.38	0.81	1.04	0
C4orf46	-0.81	10.94	11.85	0.64	7.55	8.38	0
C4orf47	1.72	3.98	4.47	-1.78	3.85	4.4	0
C4orf48	0.14	0.56	0.71	-0.02	0.04	0.06	0
C4orf54	0.3	0.3	0.4	-0.57	0.66	0.86	0
C5	-1.55	10.47	11.35	1.55	10.09	11.07	0
C5orf15	-0.34	9.87	10.71	-0.07	0.89	1.12	0
C5orf22	-0.74	18.62	19.92	0.5	11.85	12.94	0
C5orf24	0.09	1.16	1.39	-0.22	4.39	4.99	0
C5orf30	-0.55	13.92	14.98	0.4	9.19	10.12	0
C5orf34	-0.47	5.5	6.09	0.41	4.28	4.86	0
C5orf38	-0.65	0.94	1.14	0.85	1.41	1.71	0
C5orf47	0.32	0.36	0.47	-1.44	2.8	3.26	0
C5orf51	-0.17	1.13	1.36	0.27	2.15	2.55	0
C5orf66	-0.03	0.03	0.05	-0.19	0.24	0.32	0
C6orf106	-0.15	3.72	4.19	0.14	3.11	3.6	0
C6orf120	0.26	5.21	5.78	-0.2	3.42	3.94	0
C6orf136	0.23	1.76	2.06	-0.17	1.06	1.33	0
C6orf141	2.61	7.33	8.03	-2.43	6.4	7.14	0
C6orf203	0.18	0.99	1.2	-0.02	0.06	0.1	0
C6orf223	2.08	0.35	0.46	-2.08	0.32	0.43	0
C6orf226	-0.55	1.16	1.39	0.38	0.59	0.77	0
C6orf47	-0.09	0.55	0.7	0.21	2.03	2.41	0
C6orf48	-0.12	1.54	1.83	0.03	0.15	0.22	0
C6orf58	-2.72	0.49	0.62	0	0	0	0
C6orf62	0.17	4.41	4.93	-0.18	4.66	5.27	0
C6orf89	-0.15	2.98	3.39	0.2	4.8	5.43	0
C7orf13	0.68	5.07	5.63	-0.3	1.41	1.72	0
C7orf25	-0.06	0.28	0.37	0.16	1.27	1.56	0
C7orf26	0.21	2.43	2.8	0.01	0.05	0.08	0
C7orf31	-0.29	1.32	1.57	0.41	2.2	2.6	0
C7orf43	0.16	1.46	1.73	-0.2	2.08	2.47	0
C7orf50	0.18	2.55	2.93	0	0	0.01	0
C7orf57	0.55	0.29	0.38	0.15	0.06	0.09	0
C8orf33	-0.05	0.46	0.59	0.01	0.09	0.13	0
C8orf37	-0.36	1.26	1.51	0.3	0.87	1.1	0
C8orf44	0.13	0.13	0.19	-0.06	0.05	0.07	0
C8orf46	-1.55	16.95	18.16	0.72	5.61	6.3	0
C8orf48	-0.09	0.21	0.29	0.16	0.48	0.64	0
C8orf58	0.85	10.43	11.31	-0.88	10.43	11.43	0
C8orf59	0.26	3.97	4.45	-0.1	0.8	1.02	0
C8orf76	0.31	1.46	1.74	-0.25	0.94	1.19	0
C8orf82	0.16	0.84	1.03	0.09	0.35	0.47	0
C8orf88	-0.46	2.79	3.19	0.42	2.19	2.59	0
C9orf116	-0.15	0.12	0.16	-0.16	0.12	0.17	0
C9orf16	0.42	3.6	4.06	-0.15	0.84	1.07	0
C9orf3	-0.02	0.08	0.11	-0.07	0.34	0.46	0
C9orf40	-0.88	11.07	11.98	0.69	7.59	8.41	0
C9orf43	0.06	0.05	0.07	0.37	0.52	0.69	0
C9orf50	2.08	0.35	0.46	-2.08	0.32	0.43	0
C9orf64	-0.3	0.79	0.98	0.35	0.95	1.2	0
C9orf72	-0.65	4.99	5.55	0.26	0.99	1.24	0
C9orf78	0.23	4.29	4.8	-0.02	0.13	0.19	0
C9orf85	-0.04	0.09	0.13	0.27	1.39	1.69	0
CA11	0.06	0.17	0.23	-0.06	0.18	0.25	0
CA13	0.26	0.28	0.37	-0.02	0.01	0.02	0
CA14	-1.02	3.08	3.5	0.91	2.37	2.79	1
CA5B	0.4	0.72	0.9	-0.14	0.17	0.24	0
CA5BP1	-0.29	2.41	2.77	0.16	0.86	1.09	0
CA8	0.04	0.35	0.46	0	0.01	0.03	0
CA9	0	0	0	0	0	0	0
CAAP1	0.56	7.4	8.11	-0.24	2.01	2.39	0
CAB39	0.51	14.93	16.04	-0.08	1.01	1.26	0
CAB39L	-0.3	1.98	2.31	0.24	1.28	1.57	0
CABIN1	-0.28	8.57	9.34	0.3	9.18	10.11	0
CABLES1	-0.95	28.73	30.71	0.64	20.73	22.33	0
CABLES2	-1.07	14.99	16.11	1.04	13.99	15.2	0
CABYR	-0.79	0.77	0.95	0.87	0.84	1.06	0
CACFD1	-0.23	1.01	1.23	0.21	0.78	0.99	0
CACHD1	-0.08	0.67	0.83	-0.14	1.38	1.69	0
CACNA1A	-0.87	0.38	0.49	1.56	0.97	1.21	0
CACNA1D	-0.14	0.64	0.8	0.32	2.19	2.58	0
CACNA1G	-4.12	1.03	1.25	4.94	1.52	1.85	0
CACNA1H	1.23	2.81	3.21	-1.42	3.19	3.68	0
CACNA2D1	-4.16	1.24	1.49	2.1	0.34	0.47	0
CACNA2D2	0.93	0.45	0.58	0.14	0.04	0.07	0
CACNA2D3	2.9	0.58	0.73	-2.9	0.51	0.68	0
CACNB1	0.23	0.76	0.94	-0.26	0.85	1.07	0
CACNB3	-0.07	0.26	0.34	0.16	0.84	1.06	0
CACNB4	0.54	0.63	0.79	-1.44	2.25	2.66	0
CACTIN	0.5	8.75	9.52	-0.22	2.54	2.98	0
CACTIN-AS1	0.9	0.55	0.69	-0.25	0.11	0.15	0
CACUL1	0.18	2.84	3.24	-0.14	1.72	2.06	0
CACYBP	-0.17	2.84	3.24	0.16	2.72	3.17	0
CAD	-0.19	5.5	6.09	0.1	1.9	2.27	0
CADM1	0.13	2.32	2.68	-0.28	7.28	8.08	0
CADM4	0.36	1.31	1.56	0.08	0.14	0.21	0
CADPS2	-0.01	0.02	0.04	0.23	2.3	2.71	0
CADPS	-0.44	7.04	7.72	0.29	3.56	4.08	0
CALB2	1.84	1.72	2.02	-1.46	1.19	1.47	0
CALCOCO1	0.28	4.6	5.13	0.05	0.33	0.45	0
CALCOCO2	0.17	2.87	3.28	-0.01	0.03	0.06	0
CALD1	-0.27	9.63	10.46	0.13	3.2	3.7	0
CALHM2	0.34	1.32	1.58	-0.36	1.33	1.63	0
CALM1	-0.02	0.23	0.31	-0.07	1.28	1.57	0
CALM2	-0.17	6.55	7.21	0.2	7.75	8.58	0
CALM3	-0.21	7.97	8.71	0.23	9.27	10.21	0
CALML4	-0.12	0.21	0.28	0.07	0.1	0.14	0
CALR	-0.19	9.24	10.05	0.26	13.54	14.73	0
CALU	0.16	6.45	7.1	-0.11	3.6	4.14	0
CAMK1	0.73	1.81	2.13	-0.39	0.65	0.85	0
CAMK2D	0.01	0.02	0.04	-0.02	0.08	0.12	0
CAMK2G	-0.51	5.84	6.45	0.2	1.24	1.53	0
CAMK2N1	1.24	20.03	21.41	-1.18	18.62	20.11	0
CAMK2N2	-1.74	10.91	11.81	1.8	11.01	12.05	0
CAMK4	-0.78	13.24	14.27	0.54	8.89	9.8	0
CAMKK1	0.01	0.02	0.04	0.17	0.59	0.77	0
CAMKK2	0.08	0.66	0.82	0.14	1.53	1.85	0
CAMKMT	0.06	0.21	0.28	0.04	0.1	0.14	0
CAMLG	0.02	0.09	0.13	0.13	1.16	1.43	0
CAMP	4.56	1.54	1.82	-2.47	0.8	1.02	0
CAMSAP1	0.18	2.43	2.8	-0.14	1.5	1.82	0
CAMSAP2	0.2	3.79	4.26	-0.14	2.07	2.46	0
CAMSAP3	2.74	9.47	10.28	-1.36	4.19	4.77	0
CAMTA1	-0.11	1.33	1.59	0.2	3.27	3.77	0
CAMTA2	0.65	15.51	16.65	-0.57	13.14	14.31	0
CAND1.11	0.08	0.05	0.07	0.3	0.23	0.32	0
CAND1	-0.04	0.4	0.52	0.04	0.45	0.59	0
CAND2	0.77	0.51	0.65	-0.62	0.35	0.48	0
CANT1	-0.09	1.17	1.41	0.05	0.52	0.68	0
CANX	-0.18	7.91	8.64	0.04	0.65	0.84	0
CAP1	0.19	8.86	9.65	-0.21	9.75	10.71	0
CAP2	-0.77	17	18.21	0.75	16.1	17.41	0
CAPG	-0.22	10.77	11.66	0.24	11.68	12.76	1
CAPN10	0.42	9.13	9.93	-0.33	6.36	7.1	0
CAPN10-AS1	0.7	2.38	2.74	-0.09	0.13	0.19	0
CAPN12	0.94	2.47	2.84	-0.62	1.26	1.55	0
CAPN1	0.13	2.41	2.77	-0.1	1.63	1.97	0
CAPN15	0.37	1.85	2.16	-0.48	2.32	2.73	0
CAPN2	0.7	28.38	30.32	-0.64	26.45	28.46	0
CAPN3	-0.68	22.59	24.13	0.7	22.66	24.39	1
CAPN5	1.19	12.12	13.08	-0.84	7.81	8.65	0
CAPN7	0	0.01	0.02	0.15	2.09	2.48	0
CAPNS1	0.16	5.6	6.2	-0.22	8.23	9.09	0
CAPRIN1	-0.1	2.5	2.87	0.02	0.2	0.28	0
CAPRIN2	0.42	12.12	13.08	-0.63	18.04	19.48	0
CAPS2	0.14	0.17	0.23	0.27	0.41	0.54	0
CAPS	0.71	12.3	13.27	-0.71	12.12	13.23	0
CAPZA1	0.09	1.7	2	-0.15	3.9	4.45	0
CAPZA2	0.25	6.88	7.55	-0.11	1.88	2.25	0
CAPZB	0.07	1.51	1.79	-0.03	0.35	0.48	0
CARD10	0.25	0.38	0.49	-0.42	0.75	0.97	0
CARD14	-1.18	11.01	11.92	0.97	8.05	8.91	0
CARD16	0.41	4.86	5.41	-0.22	1.78	2.13	0
CARD19	0.63	12.06	13.02	-0.77	14.21	15.44	0
CARD6	0.6	5.11	5.67	-0.49	3.57	4.1	0
CARD8	0.06	0.55	0.69	-0.01	0.06	0.09	0
CARD8-AS1	0.28	1.29	1.55	-0.19	0.66	0.85	0
CARD9	0.87	0.63	0.79	-0.73	0.45	0.6	0
CARF	-0.69	4.25	4.75	0.49	2.26	2.66	0
CARHSP1	-0.07	0.86	1.05	0.06	0.69	0.89	0
CARM1	0.17	3.22	3.66	-0.17	3.15	3.64	0
CARMIL1	-0.19	2.62	3	0.07	0.54	0.71	0
CARMIL2	1.65	2.34	2.69	-1.26	1.52	1.85	0
CARMIL3	-1.38	3.39	3.83	1.33	2.98	3.46	0
CARNMT1	0.05	0.35	0.45	-0.07	0.48	0.64	0
CARNS1	1.82	1.46	1.73	-0.75	0.44	0.58	0
CARS2	0.22	5.79	6.41	-0.24	6.35	7.08	0
CARS	0.2	4.8	5.34	-0.02	0.15	0.21	0
CASC10	-0.55	0.92	1.12	0.56	0.88	1.12	0
CASC1	-0.82	0.53	0.68	1.76	2.01	2.4	0
CASC15	-1.92	0.33	0.43	4.12	1.15	1.43	0
CASC2	-0.68	1.43	1.69	0.85	2	2.38	0
CASC3	-0.05	0.6	0.75	-0.17	3.67	4.21	0
CASC4	0.1	1.33	1.59	-0.04	0.29	0.39	0
CASC9	-0.05	0.01	0.02	-0.3	0.1	0.15	0
CASD1	0.19	1.46	1.73	-0.15	0.92	1.16	0
CASK	-0.48	8.13	8.88	0.43	6.64	7.4	0
CASKIN1	-1.47	1.58	1.86	1.14	0.91	1.15	0
CASKIN2	-0.31	2.17	2.51	-0.04	0.1	0.15	0
CASP10	-0.24	0.77	0.96	0.05	0.09	0.13	0
CASP1	-0.3	8.03	8.77	0.2	4.13	4.7	0
CASP2	-0.39	9.26	10.07	0.21	3.5	4.02	0
CASP3	-0.11	1.16	1.4	0.1	0.94	1.18	0
CASP4	0.2	3.19	3.63	-0.3	5.7	6.39	0
CASP6	-0.35	2.12	2.45	0.46	3.13	3.62	0
CASP7	-0.47	6.91	7.58	0.02	0.05	0.08	0
CASP8	0.15	2.43	2.8	-0.19	3.47	3.99	0
CASP8AP2	-0.53	10.37	11.24	0.48	8.91	9.82	0
CASP9	0.68	11.9	12.85	-0.29	3.66	4.19	0
CASQ1	0.18	0.03	0.05	0.02	0	0	0
CASQ2	-0.54	0.71	0.88	-0.13	0.09	0.13	0
CASS4	1.7	0.95	1.16	-1.18	0.56	0.73	0
CAST	0.52	19.92	21.3	-0.19	6.03	6.74	0
CASTOR1	1.51	15.99	17.15	-0.86	8.67	9.56	0
CASTOR2	-0.06	0.12	0.17	0.23	0.72	0.92	0
CASTOR3	-0.01	0.02	0.04	0.19	0.62	0.81	0
CASZ1	0.91	2.74	3.13	-0.37	0.68	0.88	0
CAT	0.12	1.51	1.78	0.2	3.76	4.3	0
CATSPER1	0.33	0.12	0.16	-0.93	0.36	0.48	0
CATSPER2P1	-0.96	1.76	2.07	0.85	1.31	1.61	0
CATSPERE	-1.43	3.19	3.62	0.77	0.97	1.22	0
CAV1	0.25	5.84	6.45	-0.32	7.85	8.7	0
CAV2	0.1	0.5	0.63	0.24	1.78	2.14	0
CAVIN1	0.78	24.62	26.27	-0.47	16.01	17.32	0
CAVIN3	0.79	16.85	18.06	-0.66	13.72	14.92	0
CAVIN4	-0.23	0.27	0.36	0.33	0.42	0.56	0
CBARP	0.69	5.47	6.06	-0.58	4.08	4.65	0
CBFA2T2	-0.34	4.59	5.12	0.25	2.6	3.04	0
CBFB	0.04	0.34	0.45	0.04	0.29	0.39	0
CBL	0.69	15.93	17.09	-0.63	14.22	15.44	0
CBLB	0.56	12.41	13.39	-0.57	12.37	13.5	0
CBLL1	-0.03	0.16	0.21	0.06	0.35	0.48	0
CBLN3	0.27	0.26	0.35	-1.07	1.58	1.92	0
CBLN4	1.85	5.43	6.02	-2.03	5.67	6.36	0
CBR1	0.04	0.28	0.37	-0.14	1.94	2.31	0
CBR3	-0.78	15.2	16.33	0.52	8.86	9.77	1
CBR3-AS1	-0.83	2.4	2.77	0.2	0.23	0.32	0
CBR4	-0.31	3.45	3.9	0.08	0.41	0.54	0
CBS	-0.01	0	0.01	-0.77	0.66	0.85	0
CBWD1	0.09	0.3	0.39	0.09	0.28	0.38	0
CBWD2	-0.05	0.15	0.2	0.31	1.71	2.05	0
CBWD3	-0.22	0.09	0.13	-0.32	0.12	0.17	0
CBWD5	0.44	4.72	5.25	-0.28	2.21	2.61	0
CBWD6	0.41	1.45	1.73	-0.33	0.99	1.24	0
CBX1	-0.42	12.57	13.56	0.31	8.27	9.13	0
CBX2	-0.92	17.12	18.33	0.7	12.06	13.18	0
CBX3	-0.23	7.84	8.57	0.12	2.91	3.38	0
CBX4	-0.18	1.96	2.29	-0.09	0.62	0.8	0
CBX5	-0.6	11.12	12.03	0.4	6.07	6.79	0
CBX6	0	0.01	0.02	-0.24	6.69	7.46	0
CBX7	-0.4	5.6	6.19	0.52	7.88	8.73	0
CBX8	-0.28	2.58	2.96	-0.02	0.06	0.09	0
CBY1	-0.05	0.22	0.29	0.42	5.14	5.79	0
CC2D1A	0.25	5.51	6.11	-0.22	4.59	5.2	0
CC2D1B	-0.14	2.64	3.03	0.03	0.24	0.33	0
CC2D2A	-0.47	3.94	4.43	0.16	0.66	0.86	0
CC2D2B	0.16	0.18	0.24	-0.08	0.07	0.11	0
CCAR1	0.27	7.7	8.42	-0.29	8.03	8.89	0
CCAR2	0.34	10.95	11.85	-0.29	8.81	9.71	0
CCBE1	0.57	0.62	0.77	-1.05	1.34	1.64	0
CCDC102A	0.39	1.4	1.67	-0.25	0.66	0.85	0
CCDC102B	0.71	0.58	0.73	-0.22	0.12	0.17	0
CCDC103	0.33	0.98	1.19	-0.43	1.34	1.64	0
CCDC106	0.27	2.51	2.89	-0.25	2.16	2.56	0
CCDC107	0.17	0.66	0.83	-0.19	0.73	0.94	0
CCDC110	0.5	0.34	0.45	-0.53	0.34	0.46	0
CCDC112	0.41	3.33	3.77	-0.06	0.2	0.28	0
CCDC113	0.9	1.04	1.26	-0.4	0.31	0.43	0
CCDC114	-0.77	0.64	0.8	0.39	0.22	0.3	0
CCDC115	-0.68	15.93	17.09	0.57	12.64	13.79	0
CCDC116	-0.11	0.08	0.11	0.32	0.29	0.39	0
CCDC117	-0.11	0.99	1.2	0.1	0.79	1.01	0
CCDC120	0	0	0.01	0.01	0.02	0.04	0
CCDC121	-0.69	2.68	3.07	0.38	0.9	1.14	0
CCDC122	-0.26	0.49	0.63	0.08	0.1	0.14	0
CCDC124	0.1	1.26	1.51	-0.04	0.29	0.4	0
CCDC125	0.33	2.94	3.35	-0.07	0.28	0.38	0
CCDC126	-0.01	0.01	0.02	0.03	0.04	0.06	0
CCDC12	0.2	2.06	2.39	-0.22	2.12	2.51	0
CCDC127	-0.12	0.67	0.83	0.18	1.18	1.46	0
CCDC130	0.15	1.14	1.37	-0.15	1.1	1.37	0
CCDC134	0.04	0.32	0.42	-0.12	1.27	1.56	0
CCDC136	-1.09	4.86	5.4	0.52	1.25	1.54	0
CCDC137	0.14	1.86	2.17	-0.04	0.23	0.32	0
CCDC138	-0.2	1.55	1.83	0.21	1.61	1.95	0
CCDC140	1.12	3.04	3.46	-0.07	0.07	0.1	0
CCDC141	-2.1	17.68	18.93	1.57	11.8	12.89	0
CCDC142	0.45	4.16	4.66	-0.23	1.41	1.72	0
CCDC14	-0.35	9.51	10.33	0.2	4.13	4.7	0
CCDC144A	0.27	0.44	0.56	-0.28	0.42	0.56	0
CCDC144B	0.11	0.1	0.15	0.22	0.23	0.32	0
CCDC144NL	0.98	0.17	0.24	-0.8	0.13	0.18	0
CCDC144NL-AS1	-0.63	0.2	0.27	0.98	0.36	0.48	0
CCDC146	0.08	0.05	0.07	-0.41	0.3	0.41	0
CCDC148	-1.11	1.69	1.98	0.77	0.82	1.04	0
CCDC149	1.06	0.84	1.04	-0.34	0.18	0.26	0
CCDC150	-0.32	1.67	1.97	0.38	2.12	2.51	0
CCDC151	-0.69	0.36	0.47	1.25	0.89	1.13	0
CCDC15	-0.84	8.4	9.16	0.63	5.15	5.8	0
CCDC154	-0.02	0.01	0.01	0.29	0.19	0.27	0
CCDC157	0.59	3.9	4.39	-0.39	1.97	2.34	0
CCDC159	-0.52	3.14	3.56	0.52	2.9	3.36	0
CCDC163	0.09	0.07	0.11	-0.05	0.03	0.06	0
CCDC167	0.08	0.43	0.56	0.14	1.06	1.33	0
CCDC171	-0.84	7.34	8.03	0.78	6.21	6.94	0
CCDC17	0.78	0.96	1.17	-0.45	0.41	0.55	0
CCDC174	0.16	1.17	1.41	-0.15	0.99	1.24	0
CCDC181	1.15	0.51	0.65	-0.13	0.03	0.06	0
CCDC183	-0.18	0.16	0.22	0.08	0.06	0.09	0
CCDC183-AS1	-0.42	1.42	1.69	0.12	0.21	0.29	0
CCDC184	0.04	0.03	0.04	-0.8	1.17	1.45	0
CCDC186	0.57	9.93	10.77	-0.46	7.16	7.96	0
CCDC18	-0.34	4.22	4.72	0.4	5.35	6.02	0
CCDC188	-0.08	0.03	0.04	0.31	0.14	0.2	0
CCDC189	-0.42	0.64	0.8	0.28	0.33	0.44	0
CCDC18-AS1	0.05	0.07	0.11	0.19	0.39	0.52	0
CCDC191	-0.88	2.14	2.48	0.58	0.97	1.22	0
CCDC22	0.17	1.86	2.17	-0.16	1.64	1.98	0
CCDC24	-0.11	0.29	0.39	0.23	0.85	1.08	0
CCDC25	-0.12	0.37	0.48	0.19	0.68	0.88	0
CCDC26	0.33	0.92	1.13	-1.47	6.99	7.77	0
CCDC28A	0.17	1	1.21	0.28	2.24	2.65	0
CCDC28B	0.04	0.05	0.08	-0.25	0.56	0.73	0
CCDC30	0.7	1.56	1.85	-0.33	0.48	0.63	0
CCDC32	-0.13	0.57	0.72	0.17	0.87	1.1	0
CCDC34	-0.23	2.25	2.6	0.38	4.84	5.47	0
CCDC36	-0.37	2.85	3.25	0.19	0.91	1.15	0
CCDC39	0.21	0.27	0.36	-0.26	0.33	0.45	0
CCDC40	-0.11	0.17	0.24	0.5	1.61	1.94	0
CCDC43	-0.56	12.48	13.47	0.3	5.2	5.86	0
CCDC47	0.29	7.62	8.33	-0.23	5.36	6.03	0
CCDC50	-0.28	11.09	12.01	0.07	1.36	1.66	0
CCDC51	-0.14	1.51	1.79	-0.14	1.34	1.64	0
CCDC57	0.58	6.64	7.3	-0.59	6.48	7.23	0
CCDC58	0.25	4.28	4.78	-0.32	5.79	6.49	0
CCDC59	0.09	0.47	0.6	-0.1	0.57	0.75	0
CCDC61	-0.2	1.46	1.73	0.03	0.11	0.16	0
CCDC6	0.2	2.89	3.29	-0.13	1.38	1.69	0
CCDC62	0.18	0.13	0.18	-0.45	0.38	0.51	0
CCDC66	0.01	0.02	0.03	0.1	0.4	0.53	0
CCDC68	0.35	0.96	1.17	-0.55	1.77	2.12	0
CCDC69	-0.69	1.05	1.27	0.56	0.69	0.89	0
CCDC70	1.36	2.27	2.62	-0.68	0.79	1	0
CCDC71	-0.11	0.73	0.9	-0.07	0.31	0.42	0
CCDC71L	0.24	2.76	3.15	-0.66	11.06	12.11	0
CCDC74A	-0.98	0.39	0.51	-4.11	1.03	1.29	0
CCDC74B	-1.16	1.18	1.42	1.58	1.99	2.37	0
CCDC77	-0.36	4.44	4.96	0.34	3.89	4.45	0
CCDC78	-0.34	1.16	1.39	0.28	0.81	1.03	0
CCDC7	0.08	0.14	0.19	-0.02	0.03	0.04	0
CCDC80	-1.16	3.45	3.9	0.4	0.51	0.67	0
CCDC82	-0.11	0.95	1.16	0.1	0.7	0.91	0
CCDC84	-0.17	0.32	0.42	0.49	1.56	1.88	0
CCDC85B	0.44	5.41	6	-0.08	0.38	0.52	0
CCDC85C	-0.31	3.79	4.26	0.2	1.65	1.99	0
CCDC86	0.16	2.49	2.86	-0.21	3.66	4.2	0
CCDC87	0.36	0.18	0.25	0.33	0.17	0.24	0
CCDC88A	-0.04	0.6	0.75	0.14	3.65	4.18	0
CCDC88B	-0.36	0.27	0.35	0.39	0.28	0.38	0
CCDC88C	1.73	6.76	7.43	-1.2	4.07	4.64	0
CCDC90B	-0.06	0.39	0.5	0.15	1.74	2.1	0
CCDC91	0.14	1.5	1.78	-0.2	2.45	2.88	0
CCDC92	0.05	0.12	0.16	0.41	2.35	2.77	0
CCDC93	-0.11	1.66	1.95	0.19	3.58	4.11	0
CCDC96	0.43	0.75	0.93	0.02	0.02	0.03	0
CCDC97	0.01	0.07	0.1	-0.03	0.23	0.31	0
CCDC9	0.05	0.3	0.4	-0.19	1.84	2.2	0
CCDC9B	0.09	0.66	0.82	-0.29	3.39	3.9	0
CCHCR1	-0.47	7.6	8.31	0.4	5.83	6.53	0
CCL18	-0.76	0.79	0.97	0.85	0.87	1.11	0
CCL20	0.76	6.43	7.08	-1.2	10.7	11.72	0
CCL28	-0.44	4.25	4.75	0.36	2.94	3.42	0
CCL3	0.45	1.03	1.25	-1.11	3.73	4.27	0
CCM2	0.15	1.34	1.6	0	0	0.01	0
CCNA1	0.3	4.6	5.13	-0.06	0.39	0.52	0
CCNA2	-1.14	28.41	30.36	0.97	24.76	26.63	0
CCNB1	-0.62	23.11	24.68	0.51	19.03	20.54	1
CCNB1IP1	-0.02	0.09	0.13	0.1	0.77	0.98	0
CCNB2	-0.71	16.43	17.62	0.67	15.26	16.53	0
CCNB3	0.28	0.39	0.5	-0.77	1.55	1.88	0
CCNC	-0.03	0.24	0.32	0.01	0.04	0.06	0
CCND1	-0.01	0.11	0.16	-0.05	0.88	1.11	1
CCND3	-0.83	23.7	25.29	0.59	17.06	18.44	0
CCNDBP1	0.31	5.49	6.09	0.01	0.03	0.05	0
CCNE1	-0.61	10.3	11.17	0.35	4.41	5	0
CCNE2	-1.62	20.06	21.45	1.23	14.45	15.69	0
CCNF	-0.87	23.73	25.33	0.73	20.01	21.57	0
CCNG1	-0.94	15.88	17.04	0.79	13.68	14.87	0
CCNG2	-0.7	8.01	8.75	0.18	0.82	1.05	0
CCNH	-0.02	0.16	0.21	-0.07	0.71	0.91	0
CCNI	0.05	0.69	0.86	0.11	2.42	2.84	0
CCNJ	0.57	7.28	7.97	-0.36	3.54	4.07	0
CCNJL	0.96	16.2	17.38	-0.68	11.68	12.76	0
CCNK	-0.07	0.61	0.76	-0.09	0.8	1.02	0
CCNL1	0.2	1.65	1.94	-0.14	0.91	1.15	0
CCNL2	0.38	1.57	1.86	-0.29	1.06	1.33	0
CCNO	0.22	1.07	1.29	0.01	0.01	0.02	0
CCNQ	0.08	0.53	0.67	-0.01	0.02	0.04	0
CCNT1	0.16	2.81	3.21	-0.11	1.34	1.64	0
CCNT2	0.18	2.41	2.77	-0.27	4.17	4.75	0
CCNT2-AS1	-0.46	0.77	0.95	0.18	0.18	0.26	0
CCNY	-0.22	3.73	4.19	0.02	0.08	0.12	0
CCNYL1	0.52	11.62	12.56	-0.31	5.57	6.26	0
CCNYL2	0.19	0.72	0.9	-0.45	2.54	2.98	0
CCP110	-1.47	28.04	29.97	0.73	14.32	15.55	0
CCPG1	-0.07	0.38	0.5	0.04	0.15	0.22	0
CCR1	1.56	16.18	17.35	-1.36	13.82	15.02	0
CCS	-0.03	0.1	0.15	0.09	0.47	0.61	0
CCSAP	-0.54	12.31	13.28	0.25	4	4.57	0
CCSER2	-0.2	2.18	2.52	0.18	1.77	2.12	0
CCT2	0.19	6.77	7.43	-0.23	8.29	9.16	0
CCT3	0.28	12.39	13.37	-0.27	11.98	13.08	0
CCT4	0.12	3.78	4.25	-0.13	4.4	4.99	0
CCT5	0.03	0.46	0.59	-0.04	0.59	0.77	0
CCT6A	0.21	8.39	9.15	-0.13	4.21	4.79	0
CCT6B	-0.98	1.76	2.07	1.05	1.88	2.25	0
CCT6P1	-0.01	0.01	0.01	0.06	0.06	0.09	0
CCT6P3	0.29	0.23	0.31	-0.8	0.81	1.03	0
CCT7	0.2	8.38	9.14	-0.19	7.72	8.55	0
CCT8	0.21	7.99	8.73	-0.23	8.72	9.62	0
CCZ1	0.25	0.8	0.98	-0.35	1.25	1.54	0
CCZ1B	0.17	1.05	1.27	-0.14	0.67	0.87	0
CCZ1P-OR7E38P	0.2	1.99	2.32	-0.14	1.09	1.35	0
CD109	0.24	8.68	9.45	-0.3	11.23	12.28	0
CD151	0.33	14.05	15.12	-0.33	14.1	15.31	0
CD163L1	1.2	0.63	0.79	-1.15	0.55	0.72	0
CD164	0.13	2.85	3.25	-0.01	0.1	0.15	0
CD1D	-2.72	0.5	0.64	0	0	0	0
CD200	-0.61	16.7	17.9	0.23	4.43	5.03	0
CD22	-0.97	10.8	11.7	0.74	7.04	7.82	0
CD274	-0.16	0.38	0.49	0.28	0.82	1.05	0
CD276	1.18	36.28	38.83	-0.79	28.3	30.51	0
CD27-AS1	-0.21	0.61	0.76	0.05	0.08	0.12	0
CD2AP	0.13	1.61	1.9	-0.16	2.2	2.6	0
CD2BP2	0.05	0.58	0.72	-0.13	2.14	2.53	0
CD302	0.04	0.02	0.04	-0.11	0.06	0.1	0
CD320	0.02	0.19	0.25	-0.06	0.79	1.01	0
CD33	-0.31	0.13	0.18	0.91	0.57	0.75	0
CD36	0.26	2.2	2.55	-1.09	14.11	15.33	0
CD37	0.18	0.02	0.04	0.02	0	0	0
CD3EAP	0.05	0.18	0.24	-0.07	0.27	0.37	0
CD40	-0.14	0.83	1.02	0.16	0.96	1.21	0
CD44	0.62	25.42	27.13	-0.73	28.11	30.29	0
CD46	0.19	3.67	4.13	0.11	1.54	1.86	0
CD47	-0.35	6.97	7.65	0.39	7.79	8.63	0
CD52	3.39	4.24	4.75	-3.49	3.99	4.55	0
CD55	0.59	17.71	18.96	-0.63	18.31	19.76	0
CD58	0.61	12.85	13.85	-0.31	5.13	5.78	0
CD59	0.2	8.72	9.49	-0.17	6.59	7.34	0
CD63	0.22	12.14	13.1	-0.15	6.9	7.68	0
CD68	0.03	0.44	0.56	-0.2	8	8.85	0
CD70	0.53	3.2	3.63	-0.66	4.2	4.78	0
CD74	0.49	15.55	16.69	-0.6	18.42	19.89	0
CD79B	-3.61	0.83	1.03	3.81	0.88	1.11	0
CD81	-0.3	13.64	14.69	0.22	9.56	10.51	0
CD82	1.33	37.22	39.9	-1.27	35.92	38.79	0
CD83	-1.6	25.11	26.8	1.18	18.53	20.01	0
CD9	0.42	12.37	13.35	-0.24	5.9	6.6	0
CD96	1.23	0.9	1.1	-3.18	2.35	2.77	0
CD99	-0.3	10.53	11.41	0.25	7.82	8.66	0
CD99L2	-0.46	10.66	11.55	0.47	10.64	11.66	0
CD99P1	-0.26	0.25	0.33	0.35	0.36	0.48	0
CDADC1	-0.3	1.01	1.23	0.65	3.42	3.93	0
CDAN1	-0.19	2.07	2.4	0.46	7.99	8.84	0
CDC123	0.13	2.52	2.89	-0.22	5.14	5.8	0
CDC14A	-0.6	3.88	4.36	0.43	2.08	2.46	0
CDC14B	-0.19	2.1	2.44	0.29	4	4.56	0
CDC16	-0.14	3.58	4.04	0.1	2.07	2.45	0
CDC20	-0.57	21.83	23.32	0.37	13.97	15.18	0
CDC23	-0.13	1.96	2.28	0.18	3.43	3.95	0
CDC25A	-1.05	19.01	20.34	0.71	12.66	13.81	0
CDC25B	-0.48	19.85	21.23	0.3	11.88	12.98	0
CDC25C	-0.89	12.46	13.45	0.66	8.16	9.02	0
CDC26	0.14	0.5	0.63	-0.22	0.91	1.15	0
CDC27	0.02	0.12	0.17	-0.1	1.5	1.82	0
CDC34	0.29	5.58	6.18	-0.06	0.5	0.65	0
CDC37	0.29	11.26	12.18	-0.26	9.92	10.89	0
CDC37L1	0.61	7.31	8.01	-0.29	2.24	2.65	0
CDC40	0.16	1.62	1.92	-0.14	1.26	1.55	0
CDC42	0.01	0.05	0.07	-0.07	1.17	1.45	0
CDC42BPA	-0.45	11.75	12.7	0.21	3.78	4.33	0
CDC42BPB	0.27	7.8	8.52	-0.25	7.04	7.83	0
CDC42BPG	-0.94	8.26	9.01	0.88	7.1	7.89	0
CDC42EP1	0	0	0	2.1	0.33	0.44	0
CDC42EP2	1.81	16.58	17.77	-1.52	13.8	15	0
CDC42EP3	0	0.02	0.03	-0.06	0.46	0.61	0
CDC42EP4	-0.57	10.17	11.03	0.28	3.36	3.87	0
CDC42EP5	-0.38	0.11	0.15	0.41	0.11	0.16	0
CDC42SE1	0.09	1.35	1.62	-0.35	9.68	10.64	0
CDC42SE2	0	0	0.01	0.03	0.14	0.2	0
CDC45	-1	27.03	28.85	0.8	22.35	24.05	0
CDC5L	-0.1	1.35	1.62	0.17	3.35	3.86	0
CDC6	-0.35	10.68	11.57	0.31	8.63	9.52	0
CDC7	-0.86	15.66	16.81	0.57	9.11	10.04	0
CDC73	0.2	3.42	3.87	-0.34	7.05	7.83	0
CDCA2	-0.96	24.39	26.02	0.85	21.51	23.16	0
CDCA3	-1.08	23.16	24.72	0.88	18.71	20.2	0
CDCA4	-0.66	16.62	17.82	0.46	10.52	11.53	0
CDCA5	-1.05	25.92	27.65	0.86	21.48	23.13	0
CDCA7	-0.81	20.7	22.12	0.73	18.49	19.96	0
CDCA7L	-0.69	16.61	17.8	0.76	17.82	19.24	0
CDCA8	-0.99	27.53	29.41	0.87	24.59	26.44	0
CDCP1	2.54	22.58	24.12	-3.02	23.89	25.69	0
CDH1	-1.11	1.35	1.61	1.59	2.53	2.96	0
CDH13	1	1.35	1.61	-1.96	3.03	3.51	0
CDH15	-3.92	0.99	1.21	4.12	1.05	1.31	0
CDH18	-1.32	6	6.62	1	3.55	4.08	0
CDH19	0.24	2.37	2.73	-0.5	6.58	7.34	0
CDH2	0.37	7.6	8.31	-0.32	6.06	6.77	0
[truncated: 13,606 more rows]
