# Supplementary material for: DUSP4 protects BRAF- and NRAS-mutant melanoma from oncogene overdose through modulation of MITF
Source: Life Sci Alliance. 2022 May 17;5(9):e202101235. doi: 10.26508/lsa.202101235 (PMC9113946; doi:10.26508/lsa.202101235)
Supplement: Supplementary file 2 [file LSA-2021-01235_TableS2.xlsx]

## Sheet: Sheet1
Regulon	(NES) for SKMEL28 16h siDUSP4 vs siNT	(NES) for SKMEL28 16h siDUSP4 +Tram vs siDUSP4	(p.value) for SKMEL28 16h siDUSP4 vs siNT	(p.value) for for SKMEL28 16h siDUSP4 +Tram vs siDUSP4	(FDR) for SKMEL28 16h siDUSP4 vs siNT	(FDR) for SKMEL28 16h siDUSP4 +Tram vs siDUSP4
NR0B1	3	-0.98	0.00273	0.327	0.15	0.961
FOXC1	2.85	-2.63	0.00442	0.00852	0.15	0.171
KLF17	2.81	-1.4	0.00489	0.162	0.15	0.74
ARNT2	2.81	-2.82	0.005	0.0048	0.15	0.162
ELK1	2.81	-2.75	0.00502	0.00603	0.15	0.162
SALL1	2.8	-1.43	0.00504	0.153	0.15	0.73
CEBPB	2.8	-2.82	0.00506	0.00477	0.15	0.162
ZEB1	2.79	-2.75	0.00528	0.00588	0.15	0.162
BACH1	2.77	-2.49	0.00555	0.0127	0.15	0.209
NOCT	2.76	-2.79	0.00572	0.00528	0.15	0.162
CSRNP1	2.75	-2.81	0.006	0.00494	0.15	0.162
EGR2	2.75	-2.67	0.00601	0.00769	0.15	0.165
IRF5	2.75	1.39	0.00604	0.166	0.15	0.754
KLF4	2.74	-2.59	0.00607	0.00956	0.15	0.172
ZBED4	2.73	-1.48	0.00635	0.138	0.15	0.723
EGR3	2.73	-2.75	0.00642	0.00601	0.15	0.162
ENO1	2.72	-2.79	0.00658	0.00524	0.15	0.162
FOSL1	2.71	-2.82	0.00669	0.00486	0.15	0.162
BCL3	2.69	-2.86	0.00722	0.00422	0.15	0.162
HIVEP3	2.68	-2.78	0.00726	0.00542	0.15	0.162
RUNX1	2.65	-2.12	0.00798	0.0337	0.15	0.361
ZBTB7A	2.65	-2.19	0.008	0.0282	0.15	0.345
ARNTL2	2.65	-2.78	0.00802	0.00542	0.15	0.162
RFX8	2.64	-2.7	0.00841	0.007	0.152	0.162
SOX13	2.62	-2.85	0.00874	0.00436	0.155	0.162
ARNTL	2.61	-2.26	0.0091	0.0239	0.158	0.314
NPAS2	2.57	-2.11	0.0101	0.0346	0.172	0.367
KLF9	2.48	-2.75	0.0133	0.006	0.211	0.162
HMGA2	2.37	-2.73	0.0179	0.00641	0.267	0.162
XBP1	2.37	-2.06	0.018	0.0396	0.267	0.391
NFATC2	2.27	-2.75	0.0234	0.00601	0.328	0.162
NR1I3	2.26	-2.35	0.0236	0.0185	0.328	0.268
ZBTB4	2.25	-1.19	0.0243	0.232	0.329	0.859
ETV1	2.23	-2.64	0.0256	0.0084	0.34	0.171
ZFP36L1	2.22	-2.1	0.0261	0.0361	0.34	0.375
RCAN1	2.22	-2.01	0.0267	0.0441	0.34	0.406
NFE2L3	2.18	-1.67	0.029	0.0956	0.365	0.607
NACC2	2.17	-1.48	0.0299	0.138	0.366	0.723
FOSL2	2.15	-2.74	0.0316	0.00616	0.367	0.162
BCL6	2.14	-1.78	0.032	0.0755	0.367	0.548
HMGA1	2.14	-2.35	0.0322	0.0187	0.367	0.268
TSHZ3	2.14	-1.14	0.0327	0.255	0.367	0.88
PPARA	2.13	-0.76	0.033	0.445	0.367	0.961
OLIG2	2.13	-0.34	0.0334	0.733	0.367	0.961
NFIL3	2.12	-2.13	0.0337	0.0333	0.367	0.361
ZKSCAN2	2.08	-1.87	0.0377	0.0614	0.377	0.478
NFE2	2.07	-2.41	0.038	0.016	0.377	0.249
ELK3	2.07	-2.42	0.0384	0.0156	0.377	0.246
TFE3	2.05	-1.54	0.04	0.123	0.377	0.681
IRF1	2.05	-2.52	0.0407	0.0117	0.377	0.203
TAF5	2.04	-2.37	0.0411	0.0177	0.377	0.265
SKIL	2.04	-1.65	0.0413	0.0986	0.377	0.618
MEF2A	2.03	-1.45	0.0421	0.148	0.377	0.726
AHR	1.97	-2.21	0.0494	0.0271	0.427	0.344
TFAP2C	1.96	-2.32	0.0496	0.0205	0.427	0.284
PRDM2	1.95	0.34	0.0513	0.73	0.433	0.961
PBX3	1.92	-1.57	0.0547	0.116	0.453	0.673
ATF4	1.91	-2.37	0.0557	0.0179	0.458	0.265
RUNX2	1.9	-2	0.057	0.0451	0.459	0.406
NFKB2	1.9	-2.18	0.0571	0.0295	0.459	0.35
PRDM1	1.89	-1.75	0.059	0.0796	0.468	0.548
JARID2	1.85	-1.58	0.0637	0.113	0.5	0.669
TRPS1	1.84	-2.03	0.0651	0.0424	0.507	0.399
ZNF623	1.83	-1.38	0.0667	0.169	0.507	0.754
SUPT4H1	1.81	-1	0.0708	0.319	0.522	0.961
MAFF	1.8	1.53	0.0713	0.127	0.522	0.69
SCML1	1.77	-0.8	0.0759	0.425	0.536	0.961
MECOM	1.77	-1.19	0.0765	0.235	0.536	0.859
ETV3	1.76	-0.56	0.0785	0.574	0.539	0.961
DMRTA1	1.75	-1.6	0.0797	0.109	0.542	0.658
TTF1	1.71	-1.08	0.0875	0.281	0.588	0.911
BATF3	1.71	-1.7	0.0882	0.0899	0.588	0.587
POU3F2	1.7	-2.76	0.0885	0.00583	0.588	0.162
SP140	1.68	-1.14	0.0935	0.254	0.6	0.88
E2F4	1.68	-1.92	0.0935	0.0545	0.6	0.447
NR4A2	1.67	-2.5	0.0957	0.0124	0.609	0.207
ZNF121	1.66	-1.3	0.0978	0.194	0.618	0.792
ELMSAN1	1.62	-0.75	0.105	0.453	0.638	0.961
RELB	1.62	-2.28	0.106	0.0226	0.638	0.305
PRRX2	1.6	-1.45	0.109	0.147	0.648	0.726
GRHL1	1.59	-0.6	0.112	0.546	0.658	0.961
ZBTB38	1.58	-1.91	0.113	0.0559	0.661	0.451
TFAP4	1.55	-0.61	0.121	0.541	0.692	0.961
JUNB	1.55	-1.36	0.121	0.173	0.692	0.761
SPI1	1.54	-1.69	0.123	0.0918	0.699	0.587
ZNF611	1.54	-0.85	0.124	0.395	0.702	0.961
FOXL1	1.52	-1.45	0.128	0.148	0.71	0.726
NME2	1.52	-0.97	0.128	0.333	0.71	0.961
PURA	1.52	-1.41	0.13	0.159	0.71	0.731
KDM5B	1.47	-1.61	0.14	0.107	0.75	0.657
DRAP1	1.47	-1.28	0.142	0.199	0.75	0.797
ZNF432	1.47	-0.51	0.143	0.608	0.75	0.961
MAFG	1.43	-1.89	0.154	0.0586	0.799	0.468
TBX3	1.4	-2.61	0.162	0.00892	0.831	0.171
VDR	1.39	-1.55	0.163	0.121	0.831	0.676
NR1D1	1.39	-0.9	0.164	0.367	0.831	0.961
MTF1	1.39	-0.89	0.166	0.375	0.832	0.961
CREB3L1	1.38	-2.5	0.167	0.0123	0.832	0.207
ZNF750	1.38	-1.76	0.167	0.0777	0.832	0.548
SOX17	1.38	-1.42	0.169	0.157	0.832	0.73
CC2D1A	1.38	-0.99	0.169	0.324	0.832	0.961
PLAGL1	1.36	-1.71	0.173	0.0877	0.846	0.586
TBX19	1.36	-1.43	0.175	0.153	0.846	0.73
NFX1	1.35	-0.94	0.176	0.345	0.846	0.961
EAF2	1.35	-1.6	0.176	0.109	0.846	0.658
ZNF217	1.35	-1.08	0.177	0.279	0.847	0.91
IRF6	1.34	-1.33	0.179	0.184	0.848	0.781
EP300	1.34	-1.33	0.181	0.184	0.85	0.781
FOXJ2	1.32	-1.2	0.188	0.229	0.871	0.859
SOX7	1.3	-1.76	0.193	0.0786	0.882	0.548
ZNF133	1.3	-0.93	0.193	0.353	0.882	0.961
TCF3	1.29	-1.94	0.197	0.0522	0.887	0.436
TFCP2L1	1.27	-0.86	0.202	0.392	0.893	0.961
ETV7	1.26	-0.89	0.207	0.374	0.895	0.961
CITED1	1.26	-1.2	0.208	0.231	0.895	0.859
FOXD3	1.26	-1.28	0.208	0.202	0.895	0.8
ZNF28	1.25	-0.94	0.211	0.345	0.896	0.961
ZSCAN26	1.24	-0.18	0.216	0.86	0.896	0.961
MNX1	1.23	-1.16	0.218	0.247	0.896	0.868
TSC22D1	1.23	-1.38	0.22	0.169	0.896	0.754
TLE4	1.23	-2.23	0.22	0.0256	0.896	0.33
POU2F2	1.22	-0.95	0.221	0.342	0.896	0.961
SUPT6H	1.22	-1.17	0.222	0.242	0.896	0.864
TEAD4	1.22	-1.44	0.222	0.15	0.896	0.728
BNC1	1.22	-1.73	0.222	0.0832	0.896	0.564
IRF2	1.22	-0.87	0.223	0.387	0.896	0.961
YBX1	1.2	-2	0.23	0.046	0.897	0.407
PLSCR1	1.18	-1.09	0.237	0.278	0.916	0.91
ELF4	1.17	-1.33	0.24	0.184	0.916	0.781
NFE2L2	1.16	0.71	0.247	0.48	0.931	0.961
CEBPE	1.15	-1.59	0.252	0.113	0.942	0.669
SPIC	1.14	-0.42	0.253	0.677	0.942	0.961
VSX1	1.14	-2.6	0.253	0.00922	0.942	0.172
MLX	1.13	-1.42	0.257	0.156	0.942	0.73
JUND	1.13	-0.71	0.258	0.476	0.942	0.961
AATF	1.13	-0.74	0.258	0.456	0.942	0.961
SIN3A	1.12	-1.15	0.264	0.249	0.953	0.871
ZNF774	1.11	0.6	0.266	0.548	0.953	0.961
ZSCAN22	1.11	-0.28	0.269	0.783	0.96	0.961
FOXK1	1.09	-0.36	0.277	0.715	0.963	0.961
ZNF284	1.08	-1	0.278	0.319	0.963	0.961
TEF	1.07	1.46	0.285	0.145	0.963	0.726
ZNF701	1.05	-0.76	0.295	0.445	0.963	0.961
MEF2D	1.04	-1.69	0.296	0.0916	0.963	0.587
ZMYM3	1.04	1.56	0.3	0.118	0.963	0.676
TOX2	1	-1.02	0.319	0.306	0.963	0.955
ST18	1	-1.06	0.319	0.288	0.963	0.928
BRD8	0.99	-0.65	0.323	0.517	0.963	0.961
HOXC5	0.99	-0.7	0.323	0.482	0.963	0.961
MLXIP	0.99	-0.41	0.325	0.679	0.963	0.961
KLF6	0.98	-0.46	0.329	0.649	0.963	0.961
EHF	0.97	-1.08	0.333	0.28	0.963	0.91
TGIF1	0.96	-0.92	0.336	0.355	0.963	0.961
TP73	0.95	0.43	0.34	0.667	0.963	0.961
ZFP3	0.95	-1.45	0.34	0.148	0.963	0.726
IKZF2	0.95	-0.64	0.343	0.519	0.963	0.961
ID1	0.94	-1.12	0.347	0.264	0.963	0.889
CBFB	0.93	-1.31	0.35	0.19	0.963	0.79
ZNF420	0.93	-0.62	0.352	0.532	0.963	0.961
FOXD1	0.91	-0.99	0.364	0.323	0.963	0.961
ZNF629	0.9	-1.28	0.367	0.2	0.963	0.797
GTF2H4	0.9	-0.78	0.371	0.435	0.963	0.961
VGLL1	0.9	-0.43	0.371	0.667	0.963	0.961
ZNF317	0.88	-1.28	0.379	0.199	0.963	0.797
MYC	0.87	-1.18	0.383	0.237	0.963	0.859
BARX2	0.86	-0.78	0.387	0.437	0.963	0.961
ZNF134	0.86	-0.35	0.388	0.726	0.963	0.961
TAF4	0.86	-0.81	0.388	0.415	0.963	0.961
ID3	0.86	-0.75	0.391	0.454	0.963	0.961
ZNF146	0.85	-1.3	0.393	0.195	0.963	0.792
CBL	0.85	-0.68	0.393	0.496	0.963	0.961
ZNF615	0.85	-0.59	0.397	0.558	0.963	0.961
UBN1	0.83	-0.84	0.406	0.403	0.963	0.961
QRICH1	0.83	-0.44	0.407	0.658	0.963	0.961
ZNF143	0.83	-1.01	0.407	0.311	0.963	0.961
NFIC	0.83	-0.91	0.409	0.363	0.963	0.961
TWIST1	0.82	2.01	0.409	0.0447	0.963	0.406
FOXC2	0.82	-0.8	0.412	0.422	0.963	0.961
MTA2	0.8	-1.19	0.421	0.236	0.963	0.859
UBP1	0.8	-0.65	0.424	0.515	0.963	0.961
TAF5L	0.8	0.99	0.426	0.322	0.963	0.961
GTF2H3	0.79	-0.89	0.429	0.372	0.963	0.961
SNAPC2	0.79	-0.85	0.431	0.394	0.963	0.961
NR3C1	0.78	-0.43	0.435	0.668	0.963	0.961
BCL11B	0.78	-0.8	0.437	0.425	0.963	0.961
TBX21	0.77	-0.61	0.439	0.542	0.963	0.961
ZNF16	0.77	-0.72	0.44	0.474	0.963	0.961
THAP11	0.77	-0.76	0.442	0.446	0.963	0.961
ZNF267	0.76	-0.62	0.448	0.532	0.963	0.961
KLF5	0.76	-2.07	0.448	0.0384	0.963	0.388
IKZF1	0.76	-1.31	0.448	0.19	0.963	0.79
SOX15	0.76	-0.63	0.449	0.53	0.963	0.961
HR	0.76	-0.58	0.45	0.561	0.963	0.961
TAF13	0.75	-0.66	0.451	0.508	0.963	0.961
KLF16	0.75	-0.76	0.453	0.449	0.963	0.961
ZNF436	0.75	-0.99	0.454	0.321	0.963	0.961
CREB3	0.74	-0.44	0.459	0.656	0.963	0.961
BUD31	0.73	-0.88	0.463	0.377	0.963	0.961
KDM3A	0.73	-1.46	0.464	0.145	0.963	0.726
NPAS1	0.73	-1.05	0.465	0.292	0.963	0.937
TRIM28	0.73	-0.77	0.467	0.439	0.963	0.961
ZNF286B	0.73	-0.74	0.467	0.461	0.963	0.961
CREB5	0.72	-1.13	0.472	0.256	0.963	0.883
HOXD10	0.7	-1.13	0.482	0.257	0.963	0.883
ZNF860	0.7	-0.61	0.487	0.542	0.963	0.961
MAFK	0.7	-0.65	0.487	0.514	0.963	0.961
FOXE1	0.69	-1.37	0.49	0.171	0.963	0.756
ZNF621	0.69	-0.56	0.491	0.575	0.963	0.961
REXO4	0.69	-0.72	0.492	0.473	0.963	0.961
ZNF567	0.68	-0.08	0.494	0.933	0.963	0.969
ZXDC	0.68	-1.22	0.494	0.221	0.963	0.842
ZGPAT	0.68	-0.73	0.496	0.463	0.963	0.961
EPM2AIP1	0.68	-0.57	0.498	0.569	0.963	0.961
MTA1	0.67	-0.96	0.5	0.337	0.963	0.961
TFDP1	0.67	-1.36	0.503	0.175	0.963	0.766
PROX1	0.67	-0.88	0.503	0.378	0.963	0.961
ZNF202	0.67	-0.75	0.505	0.452	0.963	0.961
ZNF345	0.66	-0.05	0.508	0.962	0.963	0.97
PCBP1	0.66	-0.75	0.51	0.453	0.963	0.961
KLF7	0.65	-0.74	0.513	0.461	0.963	0.961
FOXA3	0.65	-0.96	0.513	0.339	0.963	0.961
TP63	0.65	-0.54	0.514	0.586	0.963	0.961
PHB	0.65	-0.53	0.517	0.593	0.963	0.961
ONECUT2	0.65	-0.76	0.519	0.448	0.963	0.961
HNRNPAB	0.64	-1.32	0.522	0.186	0.963	0.781
ZNF717	0.64	-0.17	0.525	0.868	0.963	0.961
HOXA3	0.63	-0.82	0.531	0.414	0.963	0.961
BTAF1	0.62	-0.47	0.533	0.639	0.963	0.961
USF1	0.62	-0.56	0.534	0.577	0.963	0.961
ELF3	0.61	-0.63	0.539	0.531	0.963	0.961
SCAND2P	0.61	-0.34	0.539	0.735	0.963	0.961
ZNF525	0.6	-0.23	0.548	0.819	0.963	0.961
ZNF461	0.6	-0.43	0.549	0.67	0.963	0.961
SP1	0.6	-0.36	0.552	0.717	0.963	0.961
FLI1	0.59	-0.72	0.554	0.473	0.963	0.961
IRF9	0.59	-0.79	0.555	0.43	0.963	0.961
ZNF672	0.59	-0.77	0.556	0.441	0.963	0.961
ZMYM5	0.58	-0.44	0.56	0.661	0.963	0.961
KCNIP3	0.58	1	0.564	0.316	0.963	0.961
ZNF83	0.57	-0.16	0.567	0.872	0.963	0.961
ZNF41	0.57	-0.59	0.567	0.556	0.963	0.961
ZC3H8	0.57	-0.69	0.567	0.489	0.963	0.961
ZNF227	0.57	-0.41	0.571	0.684	0.963	0.961
ATF6	0.56	-0.65	0.573	0.519	0.963	0.961
HOXB8	0.56	-0.61	0.573	0.541	0.963	0.961
DLX3	0.56	-0.57	0.575	0.568	0.963	0.961
POU2F3	0.56	-0.62	0.576	0.534	0.963	0.961
TBP	0.56	-0.75	0.577	0.454	0.963	0.961
SIX4	0.55	-0.42	0.583	0.674	0.963	0.961
THRB	0.55	-0.56	0.583	0.574	0.963	0.961
ATF7	0.54	-0.54	0.586	0.587	0.963	0.961
ZNF746	0.54	-0.3	0.586	0.761	0.963	0.961
BCL6B	0.54	-0.88	0.587	0.378	0.963	0.961
TAF9	0.54	-0.54	0.588	0.588	0.963	0.961
GATAD2B	0.54	-0.47	0.591	0.638	0.963	0.961
NFYC	0.54	-0.41	0.591	0.679	0.963	0.961
NFAT5	0.53	0.07	0.594	0.946	0.963	0.97
GATAD1	0.53	-0.46	0.595	0.649	0.963	0.961
IRF3	0.53	-0.73	0.597	0.466	0.963	0.961
HNF4G	0.53	-0.96	0.598	0.335	0.963	0.961
ZNF444	0.53	-0.55	0.598	0.581	0.963	0.961
ZNF696	0.53	-0.52	0.599	0.605	0.963	0.961
MEF2B	0.52	-0.35	0.606	0.726	0.963	0.961
CREB3L4	0.51	-0.72	0.611	0.469	0.963	0.961
ZNF543	0.51	-0.35	0.611	0.725	0.963	0.961
HLF	0.51	-0.85	0.612	0.396	0.963	0.961
ZNF770	0.51	-0.32	0.612	0.747	0.963	0.961
RFX1	0.51	-0.67	0.613	0.504	0.963	0.961
HIF1A	0.5	-1.38	0.62	0.166	0.963	0.754
PA2G4	0.49	-0.72	0.622	0.471	0.963	0.961
KIAA1958	0.49	-0.42	0.624	0.672	0.963	0.961
DEAF1	0.49	-0.64	0.627	0.524	0.963	0.961
CEBPZ	0.48	-0.56	0.631	0.574	0.963	0.961
GPBP1L1	0.48	-0.47	0.633	0.636	0.963	0.961
ZNF234	0.47	-0.41	0.636	0.685	0.963	0.961
MYPOP	0.47	-0.53	0.638	0.598	0.963	0.961
ZSCAN12	0.47	0.37	0.639	0.708	0.963	0.961
NFKB1	0.47	0.1	0.642	0.918	0.963	0.969
REST	0.46	-0.49	0.642	0.626	0.963	0.961
NR2F6	0.46	-0.59	0.643	0.558	0.963	0.961
MSX1	0.46	-0.6	0.644	0.552	0.963	0.961
CEBPD	0.46	-0.53	0.645	0.598	0.963	0.961
HEY2	0.46	-0.05	0.647	0.959	0.963	0.97
NFXL1	0.46	-0.59	0.647	0.557	0.963	0.961
GABPB1	0.46	-0.89	0.649	0.372	0.963	0.961
KDM5A	0.46	-0.35	0.649	0.725	0.963	0.961
CNBP	0.45	0.49	0.654	0.626	0.963	0.961
FOXQ1	0.45	-1.62	0.654	0.104	0.963	0.649
RORC	0.45	-0.43	0.654	0.668	0.963	0.961
ZNF286A	0.45	0.12	0.655	0.907	0.963	0.966
RBPJ	0.44	-0.41	0.657	0.685	0.963	0.961
ZNF23	0.43	-0.61	0.664	0.545	0.963	0.961
SP6	0.43	-0.49	0.666	0.626	0.963	0.961
NFYB	0.42	-1.21	0.671	0.228	0.963	0.859
ZNF668	0.42	-0.4	0.671	0.691	0.963	0.961
OVOL2	0.42	-0.29	0.672	0.773	0.963	0.961
TFDP2	0.42	-0.28	0.672	0.783	0.963	0.961
ZNF831	0.42	-0.53	0.672	0.595	0.963	0.961
TSHZ2	0.42	-0.75	0.673	0.454	0.963	0.961
CREM	0.42	0.04	0.674	0.968	0.963	0.97
ZNF226	0.42	-0.19	0.675	0.851	0.963	0.961
ZNF628	0.42	-0.3	0.677	0.763	0.963	0.961
PBX4	0.41	-0.4	0.68	0.69	0.963	0.961
HIC1	0.41	-0.2	0.682	0.844	0.963	0.961
SNAI1	0.41	-0.61	0.684	0.545	0.963	0.961
ZNF765	0.41	-0.28	0.685	0.777	0.963	0.961
ZNF12	0.4	-0.17	0.686	0.868	0.963	0.961
ZNF595	0.4	-0.65	0.692	0.515	0.963	0.961
CTBP1	0.39	-0.32	0.698	0.749	0.963	0.961
KLF13	0.39	-0.47	0.698	0.64	0.963	0.961
ZSCAN32	0.38	-0.26	0.7	0.791	0.963	0.961
ZNF780B	0.38	-0.28	0.703	0.78	0.963	0.961
PHF5A	0.38	-0.3	0.703	0.761	0.963	0.961
GLIS1	0.38	-0.59	0.703	0.553	0.963	0.961
JDP2	0.38	0.89	0.704	0.373	0.963	0.961
ERF	0.38	-0.7	0.704	0.482	0.963	0.961
SSBP4	0.38	-0.47	0.705	0.638	0.963	0.961
FOXN1	0.38	-0.62	0.706	0.534	0.963	0.961
LHX6	0.38	0.04	0.706	0.969	0.963	0.97
GRHL2	0.37	-0.41	0.708	0.679	0.963	0.961
USF2	0.37	0.59	0.709	0.556	0.963	0.961
GATAD2A	0.37	-0.46	0.71	0.649	0.963	0.961
HCFC1	0.37	-0.63	0.71	0.53	0.963	0.961
SOX8	0.37	-0.9	0.711	0.369	0.963	0.961
FOXK2	0.36	0.36	0.716	0.719	0.963	0.961
SP7	0.36		0.719		0.963
KDM1A	0.36	-0.25	0.722	0.799	0.963	0.961
ZNF225	0.35	-0.13	0.724	0.899	0.963	0.961
ZHX2	0.35	0.09	0.726	0.931	0.963	0.969
KMT2B	0.35	-0.63	0.727	0.525	0.963	0.961
ZNF322	0.35	0.24	0.728	0.811	0.963	0.961
ZNF140	0.35	-0.09	0.73	0.932	0.963	0.969
TLX2	0.34	-0.47	0.731	0.637	0.963	0.961
SMAD7	0.34	-0.31	0.737	0.754	0.963	0.961
ZNF90	0.33	-0.41	0.741	0.68	0.963	0.961
TADA3	0.33	-0.13	0.741	0.898	0.963	0.961
RELA	0.33	-0.36	0.742	0.716	0.963	0.961
ZNF117	0.33	-0.22	0.745	0.825	0.963	0.961
ZNF514	0.32	-0.31	0.747	0.755	0.963	0.961
FOXJ3	0.32	-0.41	0.748	0.682	0.963	0.961
CNOT7	0.32	-0.57	0.749	0.569	0.963	0.961
HES5	0.32	-0.28	0.75	0.781	0.963	0.961
ZNF215	0.32	-0.13	0.75	0.894	0.963	0.961
FOXP2	0.32	0.25	0.753	0.804	0.963	0.961
ZNF112	0.31	-0.08	0.753	0.938	0.963	0.97
NHLH2	0.31	-0.39	0.753	0.697	0.963	0.961
GLI4	0.31	-0.07	0.758	0.943	0.963	0.97
E2F5	0.31	-0.43	0.759	0.667	0.963	0.961
DMTF1	0.31	-0.2	0.76	0.844	0.963	0.961
ZBTB17	0.3	-0.45	0.761	0.651	0.963	0.961
ZNF383	0.3	-0.23	0.762	0.816	0.963	0.961
MXD1	0.3	-0.7	0.764	0.483	0.963	0.961
FOXF1	0.3	-0.62	0.767	0.537	0.963	0.961
ZBED5	0.3	-0.45	0.768	0.655	0.963	0.961
NOTCH1	0.29	-1.04	0.769	0.299	0.963	0.947
ZNF235	0.29	-0.5	0.769	0.62	0.963	0.961
KLF2	0.29	-0.13	0.77	0.898	0.963	0.961
ZIC2	0.29	-0.46	0.77	0.647	0.963	0.961
TADA2A	0.29	0.38	0.772	0.702	0.963	0.961
CLOCK	0.29	-0.49	0.775	0.623	0.963	0.961
AFF4	0.28	-0.12	0.776	0.901	0.963	0.961
ZNF518B	0.28	0.6	0.777	0.55	0.963	0.961
LYL1	0.28	-0.32	0.778	0.75	0.963	0.961
AIRE	0.28	-0.44	0.782	0.66	0.963	0.961
STAG1	0.27	-0.43	0.787	0.67	0.963	0.961
ZSCAN2	0.27	0.38	0.788	0.705	0.963	0.961
KLF1	0.27	-0.25	0.79	0.805	0.963	0.961
TLX1	0.26	-0.21	0.795	0.831	0.963	0.961
ZNF606	0.26	-0.41	0.798	0.678	0.963	0.961
RORA	0.26	0.37	0.798	0.709	0.963	0.961
MECP2	0.25	0.15	0.801	0.879	0.963	0.961
DMRTC1B	0.25	0.2	0.803	0.841	0.963	0.961
BACH2	0.25	-0.3	0.804	0.766	0.963	0.961
RFX3	0.25	-1.23	0.806	0.219	0.963	0.841
TAF1L	0.25	0.06	0.806	0.953	0.963	0.97
SIX6	0.24	-0.37	0.808	0.714	0.963	0.961
MYT1	0.24	-0.35	0.814	0.723	0.963	0.961
HOXC13	0.23	1.35	0.817	0.177	0.963	0.771
CAMTA2	0.23	-0.21	0.819	0.833	0.963	0.961
ARID3A	0.23	-0.68	0.819	0.499	0.963	0.961
MYNN	0.23	-0.28	0.822	0.778	0.963	0.961
PHTF1	0.22	-1.41	0.825	0.158	0.963	0.73
TFEC	0.22	-0.13	0.825	0.899	0.963	0.961
ELF5	0.22	-0.34	0.826	0.734	0.963	0.961
PLAG1	0.22	-0.04	0.827	0.966	0.963	0.97
ZNF219	0.22	-0.17	0.828	0.868	0.963	0.961
NFATC3	0.22	-0.2	0.829	0.844	0.963	0.961
DDIT3	0.21	-0.1	0.831	0.923	0.963	0.969
ZNF181	0.21	0.24	0.832	0.807	0.963	0.961
PITX1	0.2	-0.41	0.839	0.683	0.963	0.961
ZNF81	0.2	-0.24	0.839	0.81	0.963	0.961
ASCL2	0.2	-0.59	0.84	0.554	0.963	0.961
ZNF3	0.2	0.25	0.842	0.804	0.963	0.961
NR2F2	0.2	-1.42	0.844	0.156	0.963	0.73
NR1H3	0.2	-0.57	0.844	0.569	0.963	0.961
SP3	0.2	-0.18	0.844	0.855	0.963	0.961
ZNF239	0.2	-0.59	0.845	0.556	0.963	0.961
MED1	0.19	-0.26	0.848	0.798	0.963	0.961
ZNF283	0.19	0.22	0.851	0.827	0.963	0.961
BLZF1	0.19	-0.2	0.852	0.841	0.963	0.961
HSFX2	0.18	-0.17	0.855	0.866	0.963	0.961
LMO2	0.18	-0.07	0.858	0.941	0.963	0.97
EBF2	0.18	-0.36	0.859	0.716	0.963	0.961
E2F6	0.17	0.11	0.863	0.915	0.963	0.967
PGR	0.17	-0.32	0.866	0.751	0.963	0.961
HSF1	0.17	-0.18	0.866	0.856	0.963	0.961
MZF1	0.17	-0.24	0.866	0.814	0.963	0.961
ZGLP1	0.17	-0.11	0.868	0.91	0.963	0.967
TCF25	0.16	-0.26	0.869	0.796	0.963	0.961
PURB	0.16	0.17	0.87	0.862	0.963	0.961
IRF7	0.16	-0.41	0.87	0.683	0.963	0.961
GTF2I	0.16	0.7	0.873	0.482	0.963	0.961
ZNF148	0.16	-0.09	0.876	0.932	0.963	0.969
ZNF500	0.15	-0.17	0.877	0.868	0.963	0.961
ZNF287	0.15	0.26	0.878	0.798	0.963	0.961
ZNF624	0.15	0.09	0.879	0.93	0.963	0.969
ETS2	0.15	-1.22	0.88	0.221	0.963	0.842
ZNF354B	0.15	-0.08	0.881	0.933	0.963	0.969
YY1	0.15	-0.15	0.882	0.881	0.963	0.961
HESX1	0.15	-0.08	0.883	0.939	0.963	0.97
TRERF1	0.15	-0.4	0.883	0.689	0.963	0.961
FOXH1	0.14	0.04	0.885	0.97	0.963	0.97
ZNF302	0.14	0.13	0.885	0.899	0.963	0.961
TFEB	0.14	0.12	0.886	0.901	0.963	0.961
ZXDA	0.14	0.53	0.886	0.596	0.963	0.961
HNF1A	0.14	0.16	0.889	0.875	0.963	0.961
ZNF26	0.14	-0.1	0.892	0.919	0.963	0.969
ZSCAN9	0.13	0.45	0.894	0.655	0.963	0.961
NKX2-8	0.13	0.12	0.895	0.901	0.963	0.961
AEBP2	0.13	-0.35	0.898	0.723	0.963	0.961
L3MBTL1	0.13	0.11	0.899	0.911	0.963	0.967
NR2F1	0.12	-0.49	0.907	0.627	0.963	0.961
ETV6	0.12	-0.19	0.907	0.85	0.963	0.961
ZNF91	0.12	0.42	0.907	0.676	0.963	0.961
GABPA	0.11	-0.23	0.909	0.817	0.963	0.961
IKZF3	0.11	0.25	0.91	0.802	0.963	0.961
SNAPC4	0.11	-0.13	0.912	0.898	0.963	0.961
NFYA	0.1	0.61	0.919	0.543	0.968	0.961
TAF7	0.1	-0.55	0.92	0.584	0.968	0.961
RXRB	0.1	0.13	0.923	0.9	0.968	0.961
ZFP69B	0.1	0.16	0.924	0.871	0.968	0.961
ZNF260	0.09	-0.14	0.926	0.892	0.968	0.961
FAM200A	0.09	0.21	0.927	0.834	0.968	0.961
SALL4	0.09	0.45	0.927	0.652	0.968	0.961
NR2E3	0.09	-0.11	0.929	0.915	0.968	0.967
CREBRF	0.08	0.19	0.938	0.847	0.973	0.961
ZSCAN31	0.08	0.58	0.939	0.564	0.973	0.961
ZNF74	0.07	0.09	0.941	0.931	0.973	0.969
ARNT	0.07	-0.43	0.943	0.669	0.973	0.961
RFX2	0.07	0.05	0.946	0.959	0.973	0.97
RFXANK	0.07	-0.21	0.947	0.837	0.973	0.961
ZNF7	0.06	-0.21	0.949	0.831	0.973	0.961
ZNF157	0.06	-0.4	0.95	0.691	0.973	0.961
SCX	0.06	-0.47	0.953	0.64	0.973	0.961
SNAI3	0.06	0.25	0.953	0.806	0.973	0.961
CNOT8	0.06	0.26	0.953	0.794	0.973	0.961
E4F1	0.06	-0.06	0.954	0.953	0.973	0.97
ZNF565	0.05	0.68	0.958	0.495	0.973	0.961
ZNF358	0.05	0.06	0.961	0.954	0.973	0.97
ZNF213	0.05	0.25	0.962	0.806	0.973	0.961
TFAP2B	0.05	-0.3	0.963	0.764	0.973	0.961
ZRANB2	0.04	-0.11	0.966	0.914	0.973	0.967
CTCFL	0.04	-0.44	0.967	0.662	0.973	0.961
ATF1	0.04	-0.28	0.967	0.776	0.973	0.961
ZSCAN25	0.04	-0.16	0.968	0.874	0.973	0.961
ZKSCAN5	0.04	0.6	0.969	0.548	0.973	0.961
ZHX3	0.04	-0.34	0.97	0.736	0.973	0.961
DLX5	0.04	-0.38	0.971	0.707	0.973	0.961
ERG	0.03	-0.18	0.973	0.857	0.974	0.961
KMT2A	0.03	-0.28	0.974	0.777	0.974	0.961
POU6F2	-0.04	-0.34	0.971	0.735	0.973	0.961
SMAD4	-0.04	0.15	0.971	0.884	0.973	0.961
ALX4	-0.04		0.97		0.973
ZNF658	-0.04	-0.09	0.967	0.93	0.973	0.969
ATF2	-0.05	-0.16	0.96	0.872	0.973	0.961
ESRRA	-0.05	0.15	0.959	0.884	0.973	0.961
RNF4	-0.05	0.06	0.958	0.956	0.973	0.97
SCAND1	-0.06	0.17	0.956	0.867	0.973	0.961
ZNF37A	-0.06	-0.36	0.949	0.715	0.973	0.961
ONECUT1	-0.08	0.15	0.936	0.882	0.973	0.961
ZNF391	-0.08	0.23	0.936	0.817	0.973	0.961
SOX21	-0.09	0.11	0.932	0.914	0.97	0.967
MAX	-0.09	0.47	0.927	0.636	0.968	0.961
BHLHA15	-0.09		0.925		0.968
CIR1	-0.09	0.35	0.925	0.728	0.968	0.961
FOXF2	-0.11	0.21	0.912	0.835	0.963	0.961
ZBTB48	-0.11	0.23	0.911	0.82	0.963	0.961
PPARD	-0.11	0.6	0.911	0.552	0.963	0.961
ZFPM1	-0.11	0.22	0.91	0.828	0.963	0.961
GCFC2	-0.11	-0.21	0.909	0.832	0.963	0.961
GRHL3	-0.11	0.06	0.909	0.952	0.963	0.97
IKZF5	-0.12	0.18	0.904	0.853	0.963	0.961
ZNF2	-0.13	-0.08	0.898	0.939	0.963	0.97
MYOCD	-0.13	-0.05	0.896	0.962	0.963	0.97
SPIB	-0.13	0.22	0.895	0.824	0.963	0.961
SUB1	-0.14	0.48	0.891	0.63	0.963	0.961
TAF10	-0.14	0.31	0.889	0.758	0.963	0.961
SMAD5	-0.14	0.28	0.888	0.782	0.963	0.961
HOXA6	-0.14	0.76	0.887	0.449	0.963	0.961
CDX1	-0.14	0.52	0.887	0.603	0.963	0.961
DMRT3	-0.15	-0.1	0.884	0.923	0.963	0.969
GLIS2	-0.15	0.08	0.881	0.938	0.963	0.97
EOMES	-0.15	0.31	0.879	0.754	0.963	0.961
ZNF75D	-0.16	0.33	0.876	0.739	0.963	0.961
FOXR2	-0.16	-0.26	0.874	0.797	0.963	0.961
ZMYM4	-0.16	0.19	0.874	0.848	0.963	0.961
CDC5L	-0.16	0.28	0.874	0.779	0.963	0.961
SP4	-0.17	0.7	0.868	0.486	0.963	0.961
TAF6	-0.17	-0.04	0.867	0.966	0.963	0.97
HOXA5	-0.17	0.31	0.866	0.754	0.963	0.961
ZNF454	-0.17	0.21	0.862	0.831	0.963	0.961
ZNF541	-0.18	0.18	0.86	0.855	0.963	0.961
NKX2-5	-0.18	-0.15	0.856	0.879	0.963	0.961
NFE2L1	-0.19	1.76	0.852	0.0782	0.963	0.548
FUBP3	-0.19	-0.07	0.852	0.944	0.963	0.97
MESP2	-0.19	0.06	0.851	0.952	0.963	0.97
CAMTA1	-0.2	-0.06	0.844	0.949	0.963	0.97
ZMYM2	-0.2	-0.13	0.842	0.894	0.963	0.961
GPBP1	-0.2	0.18	0.841	0.859	0.963	0.961
NR1I2	-0.2	0.28	0.841	0.776	0.963	0.961
ZFP2	-0.2	0.23	0.841	0.817	0.963	0.961
POU5F1B	-0.2	-0.6	0.841	0.548	0.963	0.961
ARID4A	-0.21	0.6	0.836	0.548	0.963	0.961
SIX2	-0.21	-0.19	0.836	0.846	0.963	0.961
HSF2	-0.21	0.46	0.835	0.645	0.963	0.961
ZNF334	-0.21	0.53	0.834	0.594	0.963	0.961
ZBED1	-0.21	-0.08	0.83	0.933	0.963	0.969
ZSCAN23	-0.22	0.22	0.83	0.822	0.963	0.961
SOX18	-0.22	0.14	0.828	0.892	0.963	0.961
SLC2A4RG	-0.22	0.6	0.828	0.55	0.963	0.961
SLC30A9	-0.22	0.33	0.827	0.743	0.963	0.961
CREBZF	-0.22	0.27	0.827	0.787	0.963	0.961
RB1	-0.22	0.35	0.826	0.724	0.963	0.961
SIRT1	-0.22	0.31	0.825	0.76	0.963	0.961
ELK4	-0.22	-0.09	0.825	0.927	0.963	0.969
ZNF292	-0.22	0.48	0.824	0.628	0.963	0.961
SNAPC5	-0.22	0.54	0.823	0.592	0.963	0.961
FOXP3	-0.23	0.42	0.822	0.674	0.963	0.961
CREBBP	-0.23	-0.7	0.821	0.485	0.963	0.961
ZNF484	-0.23	0.39	0.819	0.698	0.963	0.961
DACH1	-0.23	-0.05	0.814	0.962	0.963	0.97
HOXA10	-0.24	0.75	0.813	0.455	0.963	0.961
NR1H2	-0.24	0.15	0.813	0.883	0.963	0.961
ZNF577	-0.24	0.51	0.806	0.607	0.963	0.961
ZNF573	-0.26	0.18	0.797	0.858	0.963	0.961
POU6F1	-0.26	0.35	0.797	0.724	0.963	0.961
ZKSCAN7	-0.26	0.25	0.796	0.804	0.963	0.961
MEF2C	-0.26	0.91	0.795	0.36	0.963	0.961
ZNF446	-0.26	0.73	0.792	0.462	0.963	0.961
RAD21	-0.26	0.66	0.792	0.508	0.963	0.961
GATA3	-0.27	0.24	0.789	0.813	0.963	0.961
CHCHD3	-0.27	0.15	0.789	0.878	0.963	0.961
GATA2	-0.27	0.25	0.787	0.804	0.963	0.961
PCGF2	-0.27	0.15	0.784	0.879	0.963	0.961
ZNF518A	-0.28	0.29	0.781	0.768	0.963	0.961
DDN	-0.28	-0.46	0.781	0.649	0.963	0.961
RFXAP	-0.28	0.49	0.78	0.625	0.963	0.961
HIRA	-0.28	0.34	0.777	0.737	0.963	0.961
RXRA	-0.29	0.5	0.775	0.615	0.963	0.961
FOXS1	-0.29	-0.29	0.774	0.774	0.963	0.961
ZNF789	-0.29	-0.04	0.773	0.965	0.963	0.97
ZNF396	-0.3	0.53	0.767	0.595	0.963	0.961
MIXL1	-0.3	0.36	0.766	0.719	0.963	0.961
ZKSCAN4	-0.3	0.34	0.765	0.737	0.963	0.961
MEOX2	-0.3	0.05	0.762	0.957	0.963	0.97
CUX2	-0.3	0.35	0.762	0.723	0.963	0.961
ZNF189	-0.3	0.05	0.761	0.959	0.963	0.97
ZNF678	-0.31	0.31	0.755	0.755	0.963	0.961
FOXJ1	-0.31	0.24	0.755	0.811	0.963	0.961
MGA	-0.31	0.67	0.754	0.506	0.963	0.961
KLF3	-0.32	1.5	0.751	0.133	0.963	0.72
RUNX1T1	-0.32	0.47	0.75	0.635	0.963	0.961
ZNF18	-0.32	0.89	0.749	0.375	0.963	0.961
DLX6	-0.32	-0.1	0.747	0.924	0.963	0.969
HDAC1	-0.32	-0.26	0.747	0.798	0.963	0.961
CREB1	-0.32	0.44	0.746	0.66	0.963	0.961
TSC22D2	-0.32	-0.28	0.746	0.778	0.963	0.961
HSF4	-0.32	0.17	0.746	0.865	0.963	0.961
TAF2	-0.33	0.34	0.744	0.737	0.963	0.961
ZNF782	-0.33	0.61	0.744	0.545	0.963	0.961
ZNF224	-0.33	0.39	0.743	0.693	0.963	0.961
ZNF281	-0.33	-0.1	0.743	0.924	0.963	0.969
MEIS1	-0.33	0.46	0.741	0.646	0.963	0.961
ZNF493	-0.33	0.52	0.739	0.605	0.963	0.961
CARF	-0.34	0.53	0.732	0.595	0.963	0.961
ZFPM2	-0.34	-0.17	0.731	0.862	0.963	0.961
ZNF681	-0.35	0.7	0.73	0.483	0.963	0.961
ZFP1	-0.35	0.91	0.725	0.365	0.963	0.961
ZNF24	-0.35	0.87	0.725	0.382	0.963	0.961
ZNF501	-0.35	-0.24	0.725	0.809	0.963	0.961
HSF5	-0.35	0.27	0.724	0.787	0.963	0.961
MESP1	-0.35	0.29	0.724	0.774	0.963	0.961
VAX2	-0.35	0.23	0.723	0.816	0.963	0.961
FUBP1	-0.36	-0.15	0.721	0.882	0.963	0.961
SOX1	-0.36	0.91	0.719	0.365	0.963	0.961
CSRNP3	-0.36	0.05	0.719	0.963	0.963	0.97
ZSCAN16	-0.36	0.68	0.719	0.498	0.963	0.961
PAX5	-0.36	0.19	0.718	0.848	0.963	0.961
TBX6	-0.36	0.36	0.718	0.718	0.963	0.961
GLI3	-0.36	0.25	0.718	0.801	0.963	0.961
ZFP30	-0.36	0.8	0.717	0.423	0.963	0.961
ZNF836	-0.36	0.49	0.716	0.621	0.963	0.961
GFI1	-0.37	0.06	0.714	0.954	0.963	0.97
ZMYM6	-0.37	0.46	0.712	0.644	0.963	0.961
ZBTB25	-0.37	0.63	0.709	0.528	0.963	0.961
GMEB1	-0.37	0.23	0.708	0.817	0.963	0.961
SMAD6	-0.38	0.4	0.704	0.686	0.963	0.961
DLX2	-0.38	-0.21	0.702	0.837	0.963	0.961
HIF3A	-0.38	0.33	0.701	0.74	0.963	0.961
NKX6-1	-0.39	0.51	0.7	0.61	0.963	0.961
CEBPA	-0.39	0.61	0.699	0.542	0.963	0.961
ZNF350	-0.39	0.6	0.699	0.547	0.963	0.961
GATA5	-0.39	0.68	0.698	0.498	0.963	0.961
LMX1B	-0.39	0.45	0.695	0.651	0.963	0.961
ZNF585B	-0.39	0.48	0.694	0.628	0.963	0.961
TADA2B	-0.39	1.41	0.694	0.158	0.963	0.73
OVOL1	-0.4	1.2	0.692	0.229	0.963	0.859
HOXB3	-0.4	0.26	0.689	0.798	0.963	0.961
NRL	-0.4	0.49	0.687	0.622	0.963	0.961
TAL1	-0.4	0.24	0.686	0.812	0.963	0.961
MYRF	-0.41	0.4	0.685	0.692	0.963	0.961
IRF8	-0.41	0.33	0.685	0.745	0.963	0.961
MNT	-0.41	0.56	0.685	0.573	0.963	0.961
ZNF780A	-0.41	0.34	0.684	0.736	0.963	0.961
MSX2	-0.41	0.78	0.683	0.438	0.963	0.961
STAT6	-0.41	0.28	0.679	0.777	0.963	0.961
GLI1	-0.41	-0.13	0.679	0.9	0.963	0.961
HMX1	-0.42	0.49	0.677	0.624	0.963	0.961
ZNF879	-0.42	0.53	0.674	0.593	0.963	0.961
TCF15	-0.42	0.28	0.674	0.777	0.963	0.961
ZNF829	-0.42	0.12	0.671	0.901	0.963	0.961
GBX2	-0.43	0.36	0.67	0.716	0.963	0.961
EN1	-0.43	0.34	0.669	0.73	0.963	0.961
ZNF699	-0.43	-0.16	0.667	0.872	0.963	0.961
ZFAT	-0.44	0.43	0.663	0.664	0.963	0.961
NFIX	-0.44	0.53	0.663	0.596	0.963	0.961
ZNF496	-0.44	1.05	0.663	0.295	0.963	0.942
THAP12	-0.44	-0.35	0.659	0.724	0.963	0.961
ETV4	-0.45	-0.48	0.656	0.628	0.963	0.961
ZNF341	-0.45	-0.22	0.656	0.826	0.963	0.961
BATF	-0.45	0.07	0.655	0.941	0.963	0.97
DMBX1	-0.45	0.63	0.655	0.529	0.963	0.961
ZNF630	-0.45	0.59	0.655	0.556	0.963	0.961
ZNF394	-0.45	0.69	0.654	0.488	0.963	0.961
AHCTF1	-0.46	0.44	0.648	0.657	0.963	0.961
ZBTB7B	-0.46	0.82	0.645	0.41	0.963	0.961
TARDBP	-0.46	0.44	0.644	0.657	0.963	0.961
GSC	-0.46	0.55	0.644	0.584	0.963	0.961
FOXP1	-0.47	1.45	0.635	0.147	0.963	0.726
FOXO3	-0.48	0.46	0.635	0.649	0.963	0.961
ZSCAN20	-0.48	0.36	0.632	0.722	0.963	0.961
SOX11	-0.48	0.64	0.631	0.523	0.963	0.961
CBFA2T3	-0.48	1.42	0.63	0.156	0.963	0.73
GTF3C5	-0.48	0.41	0.628	0.684	0.963	0.961
HNRNPK	-0.5	-0.26	0.619	0.799	0.963	0.961
CGGBP1	-0.5	0.51	0.618	0.612	0.963	0.961
SP2	-0.5	1.04	0.614	0.297	0.963	0.943
DACH2	-0.51	1.58	0.613	0.113	0.963	0.669
PHF1	-0.51	0.5	0.609	0.615	0.963	0.961
PBX2	-0.52	0.63	0.605	0.531	0.963	0.961
YEATS4	-0.52	0.41	0.604	0.679	0.963	0.961
MEOX1	-0.53	0.42	0.597	0.675	0.963	0.961
RFX7	-0.53	0.21	0.595	0.833	0.963	0.961
TCEAL1	-0.53	0.79	0.595	0.432	0.963	0.961
FOXN2	-0.53	0.37	0.594	0.715	0.963	0.961
BHLHE41	-0.54	0.82	0.592	0.415	0.963	0.961
RCOR2	-0.54	0.33	0.591	0.742	0.963	0.961
FAM200B	-0.54	0.43	0.59	0.666	0.963	0.961
ZNF445	-0.54	0.36	0.59	0.719	0.963	0.961
TEAD2	-0.54	1.07	0.589	0.283	0.963	0.914
TCF4	-0.54	-0.04	0.587	0.968	0.963	0.97
MAFB	-0.54	-0.82	0.587	0.413	0.963	0.961
KLHL6	-0.55	0.83	0.583	0.408	0.963	0.961
VGLL3	-0.55	-0.73	0.582	0.466	0.963	0.961
TSC22D4	-0.55	0.92	0.58	0.356	0.963	0.961
L3MBTL3	-0.56	0.9	0.579	0.37	0.963	0.961
ZNF43	-0.56	0.62	0.575	0.533	0.963	0.961
NFIB	-0.56	0.85	0.575	0.394	0.963	0.961
HAND2	-0.56	0.33	0.573	0.742	0.963	0.961
DLX4	-0.56	0.27	0.573	0.784	0.963	0.961
PRKN	-0.57	0.48	0.571	0.634	0.963	0.961
STAT5B	-0.58	0.44	0.563	0.661	0.963	0.961
GTF2IRD2	-0.58	0.89	0.562	0.375	0.963	0.961
ZNF449	-0.58	-0.05	0.559	0.962	0.963	0.97
HMG20A	-0.59	0.89	0.558	0.372	0.963	0.961
STAT4	-0.59	0.45	0.557	0.655	0.963	0.961
ZNF85	-0.59	1.24	0.552	0.215	0.963	0.835
PATZ1	-0.6	0.48	0.551	0.632	0.963	0.961
ZNF251	-0.6	0.16	0.548	0.875	0.963	0.961
ZSCAN29	-0.61	0.94	0.543	0.349	0.963	0.961
ZFP37	-0.61	0.56	0.542	0.575	0.963	0.961
LBX1	-0.61	0.89	0.539	0.375	0.963	0.961
ZNF660	-0.62	0.51	0.537	0.613	0.963	0.961
NR1D2	-0.62	0.59	0.535	0.552	0.963	0.961
GTF2IRD2B	-0.62	0.86	0.533	0.387	0.963	0.961
PCBP3	-0.62	0.32	0.533	0.748	0.963	0.961
ZNF268	-0.63	0.67	0.531	0.504	0.963	0.961
ZHX1	-0.63	0.75	0.527	0.451	0.963	0.961
SCMH1	-0.64	0.98	0.522	0.329	0.963	0.961
BTBD8	-0.64	0.42	0.522	0.674	0.963	0.961
TEAD3	-0.64	0.93	0.522	0.351	0.963	0.961
ATOH8	-0.64	0.65	0.52	0.517	0.963	0.961
HLTF	-0.65	1.76	0.519	0.0779	0.963	0.548
KAT7	-0.65	1.96	0.515	0.0498	0.963	0.42
TRIM22	-0.65	0.72	0.515	0.472	0.963	0.961
SSBP3	-0.65	1.34	0.514	0.179	0.963	0.775
ZBED9	-0.65	0.39	0.513	0.697	0.963	0.961
NFATC4	-0.66	0.27	0.508	0.79	0.963	0.961
GLI2	-0.66	0.35	0.507	0.726	0.963	0.961
MEIS3	-0.66	0.57	0.507	0.568	0.963	0.961
RFX4	-0.66	0.23	0.507	0.818	0.963	0.961
ZNF536	-0.67	-0.62	0.501	0.537	0.963	0.961
TAF1	-0.67	1.45	0.501	0.147	0.963	0.726
MLLT10	-0.67	0.76	0.5	0.445	0.963	0.961
ZNF813	-0.68	0.79	0.499	0.432	0.963	0.961
HOXB5	-0.69	0.56	0.492	0.574	0.963	0.961
SOX4	-0.69	1.48	0.492	0.138	0.963	0.723
ELF2	-0.69	0.75	0.49	0.455	0.963	0.961
ZNF165	-0.71	0.52	0.48	0.603	0.963	0.961
DBP	-0.72	0.71	0.474	0.478	0.963	0.961
PLAGL2	-0.72	-0.16	0.471	0.872	0.963	0.961
ZBTB14	-0.72	0.72	0.469	0.47	0.963	0.961
RCOR3	-0.72	0.45	0.469	0.65	0.963	0.961
ARHGAP35	-0.73	1.55	0.463	0.122	0.963	0.68
PHF20	-0.74	0.7	0.462	0.485	0.963	0.961
ZBED8	-0.74	0.44	0.462	0.659	0.963	0.961
HOXD13	-0.74	0.87	0.461	0.387	0.963	0.961
ZNF883	-0.74	1.24	0.461	0.215	0.963	0.835
POU3F3	-0.75	0.72	0.453	0.469	0.963	0.961
ZNF572	-0.75	0.8	0.452	0.424	0.963	0.961
TAF9B	-0.75	0.87	0.451	0.383	0.963	0.961
E2F3	-0.76	1.44	0.448	0.15	0.963	0.728
RERE	-0.77	1.1	0.443	0.271	0.963	0.898
TCF7	-0.77	0.42	0.442	0.675	0.963	0.961
HOXC11	-0.78	0.66	0.436	0.509	0.963	0.961
NFATC1	-0.78	0.63	0.433	0.531	0.963	0.961
ZNF300	-0.79	0.58	0.431	0.562	0.963	0.961
ESR1	-0.79	1.3	0.429	0.193	0.963	0.792
SP5	-0.79	0.57	0.428	0.566	0.963	0.961
ZMYM1	-0.8	1.57	0.426	0.116	0.963	0.673
NR3C2	-0.8	1.11	0.425	0.265	0.963	0.889
ZNF45	-0.81	0.37	0.418	0.714	0.963	0.961
ETV2	-0.81	0.82	0.415	0.41	0.963	0.961
HOMEZ	-0.82	0.88	0.415	0.379	0.963	0.961
HES2	-0.82	0.34	0.413	0.733	0.963	0.961
AKNA	-0.82	1.12	0.411	0.263	0.963	0.889
ZNF131	-0.83	0.97	0.405	0.333	0.963	0.961
ZNF354C	-0.83	0.29	0.405	0.771	0.963	0.961
NUCKS1	-0.84	0.21	0.402	0.835	0.963	0.961
AFF1	-0.84	1.33	0.4	0.184	0.963	0.781
ZNF93	-0.86	1.05	0.392	0.295	0.963	0.942
SRF	-0.86	-0.47	0.391	0.637	0.963	0.961
ZNF655	-0.86	0.56	0.39	0.577	0.963	0.961
KLF8	-0.88	1.38	0.378	0.167	0.963	0.754
ZNF546	-0.88	0.91	0.376	0.362	0.963	0.961
HIVEP1	-0.89	0.72	0.372	0.469	0.963	0.961
ZNF33B	-0.9	1.04	0.37	0.3	0.963	0.947
TAF1B	-0.92	1.82	0.36	0.0682	0.963	0.517
KLF12	-0.92	1.56	0.357	0.12	0.963	0.676
NRF1	-0.92	1.16	0.357	0.244	0.963	0.864
ELF1	-0.93	0.62	0.355	0.536	0.963	0.961
ETS1	-0.94	1.02	0.349	0.306	0.963	0.955
KLF11	-0.94	1.46	0.345	0.145	0.963	0.726
TXK	-0.94	0.25	0.345	0.804	0.963	0.961
RARG	-0.95	-1.84	0.344	0.0652	0.963	0.498
ZNF664	-0.98	0.73	0.327	0.466	0.963	0.961
GZF1	-0.98	2.07	0.327	0.0385	0.963	0.388
CC2D1B	-0.98	1.25	0.325	0.213	0.963	0.834
PBX1	-0.99	0.87	0.324	0.384	0.963	0.961
ZNF19	-0.99	0.6	0.322	0.547	0.963	0.961
SMAD3	-1	-1.41	0.316	0.157	0.963	0.73
HOXA2	-1.01	0.13	0.313	0.895	0.963	0.961
BATF2	-1.01	-1.11	0.312	0.265	0.963	0.889
ZNF33A	-1.01	1.19	0.311	0.233	0.963	0.859
STAT2	-1.01	1	0.31	0.318	0.963	0.961
ZNF639	-1.02	0.78	0.307	0.433	0.963	0.961
ZNF821	-1.03	0.87	0.302	0.382	0.963	0.961
TAF12	-1.03	1.98	0.302	0.048	0.963	0.416
ZNF354A	-1.04	1.54	0.296	0.125	0.963	0.684
ZNF254	-1.05	0.71	0.294	0.48	0.963	0.961
ZNF182	-1.06	1.77	0.288	0.0768	0.963	0.548
CREBL2	-1.06	2.14	0.287	0.0321	0.963	0.353
ZSCAN30	-1.08	1.11	0.282	0.268	0.963	0.894
SMAD2	-1.08	1.61	0.279	0.107	0.963	0.657
ZNF616	-1.08	1.12	0.279	0.264	0.963	0.889
CEBPG	-1.08	0.29	0.278	0.769	0.963	0.961
SOX12	-1.09	-0.4	0.276	0.69	0.963	0.961
HEYL	-1.09	0.99	0.274	0.321	0.963	0.961
PRDM5	-1.1	1.85	0.272	0.0643	0.963	0.495
SOX9	-1.1	2.19	0.27	0.0283	0.96	0.345
ZNF564	-1.11	1.24	0.265	0.216	0.953	0.836
RFX5	-1.13	1.18	0.26	0.236	0.945	0.859
ATF6B	-1.14	0.67	0.256	0.502	0.942	0.961
ZNF761	-1.14	1.08	0.254	0.278	0.942	0.91
NR2C1	-1.16	1.17	0.246	0.243	0.929	0.864
SREBF2	-1.16	2.11	0.244	0.0351	0.928	0.368
ZFHX3	-1.18	1.53	0.24	0.125	0.916	0.684
ZFP14	-1.18	1.57	0.239	0.117	0.916	0.673
FOXO1	-1.18	-2	0.237	0.0459	0.916	0.407
ZKSCAN3	-1.2	1	0.23	0.318	0.897	0.961
ZNF641	-1.2	1.29	0.23	0.198	0.897	0.797
SMAD1	-1.2	1.46	0.229	0.143	0.897	0.726
STAT3	-1.21	1.23	0.228	0.219	0.897	0.841
ZKSCAN1	-1.21	0.56	0.226	0.575	0.897	0.961
RREB1	-1.21	0.92	0.226	0.357	0.897	0.961
SMAD9	-1.23	1.47	0.218	0.142	0.896	0.726
SOX2	-1.24	-1.08	0.216	0.279	0.896	0.91
HMGB1	-1.24	0.87	0.215	0.382	0.896	0.961
RXRG	-1.24	0.35	0.213	0.726	0.896	0.961
ATF5	-1.26	0.33	0.209	0.739	0.895	0.961
ZFP90	-1.26	0.73	0.207	0.464	0.895	0.961
ARID5B	-1.27	2.67	0.204	0.00766	0.895	0.165
RCOR1	-1.27	1.94	0.203	0.0529	0.893	0.438
REL	-1.28	1.16	0.201	0.246	0.893	0.866
THRA	-1.28	1.97	0.201	0.0488	0.893	0.419
ZSCAN21	-1.29	1.19	0.195	0.235	0.883	0.859
TBX2	-1.3	1.14	0.194	0.255	0.882	0.88
GTF2IRD1	-1.3	0.84	0.193	0.399	0.882	0.961
SALL2	-1.33	1.3	0.185	0.194	0.861	0.792
EBF3	-1.34	1.76	0.182	0.0792	0.85	0.548
RARA	-1.34	0.87	0.179	0.384	0.848	0.961
IFI16	-1.37	0.57	0.169	0.571	0.832	0.961
TBX15	-1.4	2.17	0.162	0.0303	0.831	0.353
FOXP4	-1.43	0.34	0.153	0.735	0.798	0.961
EPAS1	-1.47	2.05	0.142	0.0403	0.75	0.391
CBFA2T2	-1.48	1.01	0.139	0.314	0.748	0.961
PCGF6	-1.49	2.45	0.137	0.0142	0.742	0.229
L3MBTL4	-1.51	1.37	0.13	0.17	0.71	0.755
HINFP	-1.51	0.63	0.13	0.529	0.71	0.961
TCF7L1	-1.52	1.17	0.129	0.243	0.71	0.864
NPAS3	-1.56	1.27	0.118	0.203	0.686	0.8
RARB	-1.59	1.19	0.112	0.235	0.658	0.859
HES6	-1.61	1.88	0.108	0.0606	0.648	0.477
JAZF1	-1.62	2.28	0.106	0.0226	0.638	0.305
STAT5A	-1.62	1.69	0.105	0.0908	0.638	0.587
LEF1	-1.62	2.04	0.105	0.0416	0.638	0.395
NR6A1	-1.62	1.73	0.105	0.0832	0.638	0.564
ARID3B	-1.64	1.69	0.102	0.0915	0.638	0.587
BHLHE22	-1.68	1.55	0.0921	0.12	0.599	0.676
TEAD1	-1.69	0.54	0.0915	0.589	0.599	0.961
ZKSCAN8	-1.69	1.1	0.091	0.27	0.599	0.898
ZNF250	-1.76	2.62	0.0787	0.00878	0.539	0.171
TCFL5	-1.77	1.32	0.0771	0.186	0.536	0.781
FOXO4	-1.77	2.05	0.0762	0.0402	0.536	0.391
HHEX	-1.79	1.11	0.0731	0.265	0.524	0.889
POU3F1	-1.8	1.3	0.0723	0.194	0.523	0.792
ZNF138	-1.8	1.57	0.0716	0.117	0.522	0.673
CREB3L2	-1.81	-1.48	0.0704	0.138	0.522	0.723
ZNFX1	-1.83	1.27	0.0679	0.203	0.511	0.8
ZNF275	-1.83	2.72	0.0666	0.00661	0.507	0.162
TAF4B	-1.84	1.45	0.0664	0.148	0.507	0.726
NR2C2	-1.9	2.01	0.0573	0.0449	0.459	0.406
TFAM	-1.94	1.65	0.0521	0.098	0.436	0.618
TCF12	-1.95	1.96	0.0509	0.0496	0.433	0.42
SOX10	-2.02	1.8	0.0431	0.0723	0.378	0.543
CTCF	-2.03	1.71	0.0425	0.0876	0.377	0.586
SSBP2	-2.03	-1.87	0.0425	0.0608	0.377	0.477
SREBF1	-2.03	2.65	0.0425	0.00809	0.377	0.17
TGIF2	-2.05	2.14	0.0404	0.032	0.377	0.353
NR4A3	-2.05	2.26	0.0402	0.0241	0.377	0.314
E2F2	-2.05	1.91	0.04	0.0555	0.377	0.451
GLMP	-2.06	2.18	0.0391	0.0292	0.377	0.35
BCL11A	-2.07	1.17	0.0388	0.243	0.377	0.864
HIVEP2	-2.08	2.34	0.0378	0.0195	0.377	0.275
STAT1	-2.08	1.18	0.0373	0.24	0.377	0.864
TSHZ1	-2.09	1.78	0.0365	0.0752	0.377	0.548
MTA3	-2.14	1.49	0.0327	0.137	0.367	0.723
PTTG1	-2.16	2.75	0.0306	0.00593	0.367	0.162
MYCL	-2.17	1.69	0.0299	0.091	0.366	0.587
OTX1	-2.22	1.76	0.0263	0.0777	0.34	0.548
ZEB2	-2.25	2.07	0.0244	0.0388	0.329	0.388
FOXD2	-2.27	1.34	0.0233	0.18	0.328	0.777
KLF15	-2.35	2.55	0.0186	0.0109	0.271	0.192
TP53	-2.4	-1.78	0.0165	0.075	0.253	0.548
RUNX3	-2.42	2.15	0.0157	0.0316	0.245	0.353
SCML2	-2.49	2.7	0.0129	0.00692	0.208	0.162
FOXN3	-2.51	2.6	0.012	0.00935	0.198	0.172
ZNF397	-2.56	2.15	0.0104	0.0316	0.175	0.353
SATB1	-2.65	1.02	0.00812	0.306	0.15	0.955
CTNNB1	-2.65	2.4	0.00805	0.0163	0.15	0.25
TCF19	-2.67	2.75	0.00765	0.006	0.15	0.162
FOXM1	-2.68	2.8	0.00744	0.0051	0.15	0.162
ALX1	-2.7	2.9	0.00689	0.00373	0.15	0.162
NFIA	-2.71	2.83	0.00672	0.00462	0.15	0.162
IRF4	-2.73	2.68	0.00636	0.00729	0.15	0.164
E2F7	-2.73	2.76	0.00626	0.00575	0.15	0.162
MITF	-2.74	2.81	0.00606	0.00491	0.15	0.162
MSC	-2.75	1.98	0.00605	0.0475	0.15	0.416
ZNF92	-2.75	2.19	0.00602	0.0283	0.15	0.345
SOX5	-2.75	1.58	0.00596	0.113	0.15	0.669
ETV5	-2.75	2.91	0.00591	0.00365	0.15	0.162
HMGB2	-2.77	2.86	0.00563	0.0043	0.15	0.162
ZNF367	-2.78	2.85	0.00538	0.00441	0.15	0.162
UHRF1	-2.78	2.87	0.00537	0.00404	0.15	0.162
TCF7L2	-2.79	-0.57	0.00532	0.571	0.15	0.961
E2F1	-2.8	2.7	0.00518	0.00702	0.15	0.162
PAX3	-2.8	2.71	0.00513	0.00665	0.15	0.162
TFAP2A	-2.8	2.73	0.00512	0.00636	0.15	0.162
SNAI2	-2.81	2.16	0.005	0.031	0.15	0.353
MYEF2	-2.82	2.05	0.00488	0.0409	0.15	0.392
MYBL1	-2.82	2.8	0.00485	0.00505	0.15	0.162
MYBL2	-2.83	2.77	0.00464	0.00561	0.15	0.162
SOX6	-2.83	2.75	0.00464	0.00598	0.15	0.162
E2F8	-2.9	2.81	0.00371	0.00494	0.15	0.162
NKX3-1		-0.82		0.413		0.961
HNF1B
MYF5
VGLL2
ZNF571
FOXA2
PHOX2A
NKX2-1
HOXA7
TBX22
FOXI3
ESRRB
MLXIPL
LHX2
OTX2
TCF21
FOXI1
FOXN4
	Supplementary Table 2: Estimated transcription factor activity changes from mRNA sequencing of SKMEL28 cells
	Normalized enrichment scores (NES), p-values and FDR-adjusted p-values are reported for both the comparisons between siRNA against DUSP4 samples versus non-targeting (siNT) control and siRNA against DUSP4 plus Trametinib treated samples versus siRNA against DUSP4 samples. The MITF_Target column contains information for the red-labelled genes of Figure 3A.
	The Inference of transcription factor activities from RNAseq data was performed as following: RNA counts were normalized using the edgeR package [edgeR] in R using TMM [tmm] normalization after filtering out low counts and transformed to CPM. The underlying TCGA SKCM network was derived from the corto implementation [corto] provided by the GiorgiLab. Log2 CPMs for each gene were used for a 2-tail…
	[edgeR] Robinson MD, McCarthy DJ, Smyth GK (2010). “edgeR: a Bioconductor package for differential expression analysis of digital gene expression data.” Bioinformatics, 26(1), 139-140. doi: 10.1093/bioinformatics/btp616. [tmm] Robinson MD, Oshlack A (2010). A scaling normalization method for differential expression analysis of RNA-seq data. Genome Biology 11, R25. [corto] Mercatelli D, Lopez-Garc…
